# Supplementary material for: Climate response to Nature Future scenarios in a regional Earth System Model
Source: Nat Commun. 2026 Mar 16;17:4017. doi: 10.1038/s41467-026-70284-8 (PMC13136345; doi:10.1038/s41467-026-70284-8)
Supplement: Supplementary file 4 — Supplementary Data 1 [file 41467_2026_70284_MOESM4_ESM.xlsx]

## Sheet: README1
	Worksheet "cross-walks" describes and encodes cross-walk rules from the nomenclature of the land system map (LSM, Dou et al. 2021) and the land system scenarios (Dou et al. 2023) to EUNIS habitats.
	References used to build these cross-walks
	Land system map (LSM):	Dou, Y., Cosentino, F., Malek, Z., Maiorano, L., Thuiller, W., & Verburg, P. H. (2021). A new European land systems representation accounting for landscape characteristics. Landscape Ecology, 36, 2215-2234.
	Land system scenarios implementing the Shared Socioeconomic Pathway SSP1 and Nature Futures Framework (NFF) perspectives:	Dou, Y., Zagaria, C., O'Connor, L., Thuiller, W., & Verburg, P. H. (2023). Using the Nature Futures Framework as a lens for developing plural land use scenarios for Europe for 2050. Global Environmental Change, 83, 102766.
	EUNIS habitat nomenclature 2021 revision:	Chytrý, M., Tichý, L., Hennekens, S.M., Knollová, I., Janssen, J. A. M., Rodwell J.S., … & Schaminée J. H. J. (2020) EUNIS Habitat Classification: expert system, characteristic species combinations and distribution maps of European habitats. Applied Vegetation Science 23: 648–675. https://doi.org/10.1111/avsc.12519
		Chytrý, M., Tichý, L., Hennekens, S. M., Knollová, I., Janssen, J. A. M., Rodwell, J. S., … & Schaminée, J. H. J. (2021). EUNIS-ESy: Expert system for automatic classification of European vegetation plots to EUNIS habitats (v2021-06-01) [Data set]. Zenodo. https://doi.org/10.5281/zenodo.4812736
	FloraVeg:	FloraVeg.EU – Database of European Vegetation, Habitats and Flora. www.floraveg.eu Chytrý, M., Řezníčková, M., Novotný, P., Holubová, D., Preislerová, Z., Attorre, F., ... & Axmanová, I. (2024). FloraVeg. EU—An online database of European vegetation, habitats and flora. Applied Vegetation Science, 27(3), e12798. https://doi.org/10.1111/avsc.12798
	EUNIS-CLC cross-walks:	EEA cross-walks between Corine Land Cover (CLC) and EUNIS: https://www.eea.europa.eu/data-and-maps/data/eunis-habitat-classification-1/documentation/eunis-clc.pdf
	Cross-walks field description
	Field	Description
	landsystem_code	Code associated to the land system class in the LSM nomenclature
	landsystem	Name of the land system class
	class_code	Code associated to the land use class in the LSM nomenclature
	class_name	Name of the land use class in the LSM nomenclature
	ssp_code	Code associated to the land use class in the SSP land use nomenclature
	ssp_name	Name of the land use class in the SSP land use nomenclature
	nff_code	Code associated to the land use class in the NFF land use nomenclature
	nff_name	Name of the land use class in the NFF land use nomenclature
	Additional_rules_comments	Additional rules that involve other metadata aside from land use classes, additional rules to refine cross-walks beyond EUNIS level 1 matching
	EUNIS1_priority	Comma-separated list of EUNIS level 1 formations potentially compatible with the land system by order of priority
	NODATA	Whether the land use class matches to a non-mapped area. If so, NODATA else empty
	SEA	Whether the land use class matches to a SEA area (within coastal waters). If so, SEA else empty
	Settlement	Whether the land use class matches to a Settlement area. If so, URBAN else empty.
	MA2	Finest level of EUNIS classes within the MA2 (saltmarshes) group matching the land system class if any else empty
	N	Finest level of EUNIS classes within the N (coastal) group matching the land system class if any else empty
	P	Finest level of EUNIS classes within the P (freshwater) group matching the land system class if any else empty
	Q	Finest level of EUNIS classes within the Q (wetlands) group matching the land system class if any else empty
	R	Finest level of EUNIS classes within the R (grasslands) group matching the land system class if any else empty
	S	Finest level of EUNIS classes within the S (scrub and tundra) group matching the land system class if any else empty
	T	Finest level of EUNIS classes within the T (forests) group matching the land system class if any else empty
	U	Finest level of EUNIS classes within the U (sparsely / non vegetated) group matching the land system class if any else empty
	V	Finest level of EUNIS classes within the V (man-made) group matching the land system class if any else empty

## Sheet: cross-walks
landsystem_code	landsystem	class_code	class_name	ssp_code	ssp_name	nff_code	nff_name	Additional_rules_comments	EUNIS1_priority	NODATA	SEA	Settlement	MA2	N	P	Q	R	S	T	U	V
0	NODATA	0	NODATA	NA	NA	NA	NA		SEA	NODATA	SEA
1	Human settlements	21	low-intensity settlement	1	low-urban	0	low-urban	For low and medium intensity urban settlements, there are some types of vegetated man-made habitats that can be considered	V												V12, V37,V38,V39
1	Human settlements	22	medium intensity settlement	2	medium-urban	1	medium-urban		V												V12, V37,V38,V39
1	Human settlements	23	high intensity settlement	3	high-urban	2	high-urban	This is considered mostly dominated by built_up sealed areas.	URBAN			URBAN
2	Forests	411	low-intensity needleleaved forest	6	low-forest	5	low-forest	Coastal forests (N1D-N1G) are selected if within coastal dune areas else Forests (T). For SSP and NFF scenarios, the dominant leaf type is unknown, therefore we select amongst all types of forests whereas for current scenarios we select amongst compatible types only (needleaved / broadleaved)	N,T					N1F,N1G					T3
2	Forests	412	low-intensity broadleaved forest	6	low-forest	5	low-forest		N,T					N1D,N1E					T1,T2
2	Forests	421	medium-intensity needleleaved forest	7	medium-forest	6	medium-forest		N,T					N1F,N1G					T3
2	Forests	422	medium-intensity broadleaved forest	7	medium-forest	6	medium-forest		N,T					N1D,N1E					T1,T2
2	Forests	431	high-intensity needleleaved forest	8	high-forest	7	high-forest		N,T					N1F,N1G					T3
2	Forests	432	high-intensity broadleaved forest	8	high-forest	7	high-forest		N,T					N1D,N1E					T1,T2
3	Grasslands	51	low-intensity grassland	9	low-grassland	8	low-grassland	Coastal grasslands (N15-N17) are selected if within coastal dune areas and low intensity else Grasslands; High intensity grasslands are assigned to artificial / heavily enriched / trampled grasslands (V3)	N,R					N15,N16,N17			R
3	Grasslands	52	medium-intensity grassland	10	medium-grassland	9	medium-grassland		R								R
3	Grasslands	53	high-intensity grassland	11	high-grassland	10	high-grassland		V												V3
4	Croplands	31	extensive perm-crops	4	low-permcrops	3	low-permcrops	Permanent crops are assigned to shrub, tree-dominated plantations	V												V5,V6
4	Croplands	32	intensive perm-crops	5	high-permcrops	4	high-permcrops	Permanent crops are assigned to shrub, tree-dominated plantations	V												V5,V6
4	Croplands	61	low-intensity cropland	12	low-cropland	11	low-cropland		V												V13,V14,V15
4	Croplands	62	medium-intensity cropland	13	medium-cropland	12	medium-cropland		V												V11,V13,V14
4	Croplands	63	high-intensity cropland	14	high-cropland	13	high-cropland		V												V11,V14
5	Shrubs	80	shrub	20	shrub	19	shrub	Coastal shrub/heathland (N18-N1C) are selected if within coastal dune areas else Scrubland (S)	N,S					N18,N19,N1A,N1B,N1C				S
6	Rocks and bare soil	90	bare rocks	21	bare and rocks	20	bare and rocks	Coastal non-vegetated areas (N11-N17, N2, N3) are selected if within coastal dune / beach / cliff areas respectively else sparsely vegetated habitats (U)	N,U					N11,N12,N13,N14,N15,N16,N17,N1H,N1J,N21,N22,N31,N32,N33,N34,N35						U
7	Mosaics	71	forest/shrubs and cropland mosaics	15	forest/shrub and cropland mosaic	14	forest/shrub and cropland mosaic		V,S,T									S	T		V1
7	Mosaics	72	forest/shrubs and grassland mosaics	16	forest/shrub and grassland mosaics	15	forest/shrub and grassland mosaics		R,S,T								R19,R2,R36,R65,R7	S	T
7	Mosaics	731	low-intensity agricultural mosaics	17	low-intensity agricultural mosaic	16	low-intensity agricultural mosaic	This corresponds to mosaics of cropland and pastures. Therefore, it's mostly associated to man-made or intensively managed land. But, for low intensity agricultural mosaic we can also consider pasture classes from the grasslands group	V,R								R19,R2,R36,R65,R7				V
7	Mosaics	732	medium-intensity agricultural mosaics	18	medium-intensity agricultural mosaic	17	medium-intensity agricultural mosaic		V,R								R19,R2,R36,R65,R7				V
7	Mosaics	733	high-intensity agricultural mosaics	19	high-intensity agricultural mosaic	18	high-intensity agricultural mosaic		V,R								R19,R2,R36,R65,R7				V
7	Mosaics	74	forest/shrubs and bare mosaics	NA	NA	NA	NA	This class is not considered in SSP and NFF scenarios	S,T,U									S	T	U
7	Mosaics	75	forest/shrubs and mixed agriculture mosaics	NA	NA	NA	NA	This class is not considered in SSP and NFF scenarios	V,R,S,T								R19,R2,R36,R65,R7	S	T		V
8	Snow, water, wetland	11	water body	0	water, wetland, snow			These classes are assumed unchanged in SSP and NFF land use scenarios	P						P
8	Snow, water, wetland	12	wetland	0	water, wetland, snow			These classes are assumed unchanged in SSP and NFF land use scenarios; Saltmarshes (MA2) are selected if within coastal areas else Wetlands (Q). For wetlands, additional distinction can be made between some classes based on dominant corine land cover class: peat bogs: (Q1), beach_dune_sand (Q6) and inland_marsh (Q2-Q5)	MA2,Q				MA2			Q
8	Snow, water, wetland	13	glacier	0	water, wetland, snow			These classes are assumed unchanged in SSP and NFF land use scenarios	U											U4

## Sheet: README2
	Worksheet "lsm_eunis_associations" represents the prevalence (%) of each EUNIS level 3 habitat type within each land system class from the nomenclature of the land system map (LSM, Dou et al. 2021) based on vegetation plots from the EVA dataset
	Field	Description
	Land system	Land system class
	Land cover	Land cover class
	Intensity	Intensity class (low, medium, high) or undefined if not applicable to the land cover class
	EUNIS1	EUNIS level 1 code
	EUNIS2	EUNIS level 2 code
	EUNIS3	EUNIS level 3 code

## Sheet: lsm_eunis_associations
Land system			Human settlements			Cropland			Permanent crops		Grassland			Forest						Agricultural mosaics			Mosaics				Shrub and bare rocks		Water, wetland and glacier
Land cover														Broadleaved			Needle-leaved										Shrub	Bare_rocks	Wetland	Water body	Glacier
Intensity			low	medium	high	low	medium	high	low	high	low	medium	high	low	medium	high	low	medium	high	low	medium	high	undefined	undefined	undefined	undefined	undefined	undefined	undefined	undefined	undefined
EUNIS1	EUNIS2	EUNIS3	low-intensity settlement	medium intensity settlement	high intensity settlement	low-intensity cropland	medium-intensity cropland	high-intensity cropland	extensive perm-crops	intensive perm-crops	low-intensity grassland	medium-intensity grassland	high-intensity grassland	low-intensity broadleaved forest	medium-intensity broadleaved forest	high-intensity broadleaved forest	low-intensity needleleaved forest	medium-intensity needleleaved forest	high-intensity needleleaved forest	low-intensity agricultural mosaics	medium-intensity agricultural mosaics	high-intensity agricultural mosaics	forest/shrubs and grassland mosaics	forest/shrubs and cropland mosaics	forest/shrubs and mixed agriculture mosaics	forest/shrubs and bare mosaics	shrub	bare rocks	wetland	water body	glacier
MA2	MA21	MA211	0	0	0	0	0	0	0	0	0	0	0	50	0	0	0	0	0	0	0	0	0	0	0	50	0	0	0	0	0
MA2	MA22	MA221	1	4	20	1	1	11	0	0	0	0	7	1	0	0	0	0	0	0	0	0	0	0	0	0	0	5	48	0	0
MA2	MA22	MA222	1	2	1	1	0	5	0	0	10	13	1	2	0	0	0	0	0	0	1	0	1	0	0	0	0	5	47	6	0
MA2	MA22	MA223	1	3	1	1	1	4	0	0	11	7	1	1	0	0	0	0	0	1	1	0	0	0	0	0	0	7	57	2	0
MA2	MA22	MA224	1	2	1	1	1	5	0	0	11	4	1	0	0	0	0	0	0	0	1	0	0	0	0	0	0	5	64	1	0
MA2	MA22	MA225	2	3	2	1	1	7	0	0	3	2	1	1	0	0	0	0	0	0	1	0	0	0	0	0	0	2	71	3	0
MA2	MA23	MA232	5	5	5	0	7	2	0	0	5	7	0	0	2	2	0	9	2	7	0	0	0	7	0	0	0	0	28	9	0
MA2	MA24	MA241	12	0	0	0	12	0	0	0	0	0	0	0	25	0	0	0	0	0	0	0	0	0	0	0	0	0	25	25	0
MA2	MA25	MA251	2	10	6	3	0	0	2	0	0	0	0	6	0	0	1	0	0	0	0	0	0	2	0	0	4	1	49	13	0
MA2	MA25	MA252	3	7	2	5	6	0	2	0	2	0	0	3	0	0	2	1	0	0	0	0	1	3	0	0	3	1	46	10	0
MA2	MA25	MA253	3	5	2	3	1	0	1	1	1	0	0	3	1	0	3	0	0	0	0	0	0	3	0	0	1	0	53	18	0
N	N1	N11	5	14	1	3	1	4	0	0	7	3	2	4	1	1	0	2	2	0	0	0	0	1	0	0	1	15	30	1	0
N	N1	N12	9	11	6	4	9	1	2	0	2	0	0	10	2	0	5	4	0	0	0	0	1	9	0	1	3	3	13	4	0
N	N1	N13	4	7	3	3	2	1	0	0	14	9	1	3	1	0	1	2	1	0	1	0	1	1	0	3	1	17	24	1	0
N	N1	N14	9	12	5	4	6	1	3	0	1	0	0	7	2	0	5	6	0	0	0	0	0	4	0	2	2	3	18	9	0
N	N1	N15	5	12	4	1	1	1	0	0	19	11	0	2	2	0	1	3	2	1	1	0	4	1	0	1	1	10	17	1	0
N	N1	N16	8	11	5	3	7	1	2	1	3	0	0	9	1	0	3	6	0	0	0	0	1	4	0	2	2	3	14	12	0
N	N1	N17	9	15	19	0	12	0	0	0	1	0	0	1	7	0	0	0	0	0	0	0	0	0	0	3	0	4	21	8	0
N	N1	N18	4	1	1	0	0	0	0	0	29	42	0	0	0	0	0	1	0	0	3	0	1	0	0	0	0	2	10	1	0
N	N1	N19	7	9	4	1	1	3	0	0	10	21	1	2	1	0	3	4	2	0	2	1	4	1	0	1	3	3	17	0	0
N	N1	N1A	3	16	3	0	1	0	0	0	34	10	1	2	1	1	1	1	1	1	1	0	3	1	0	1	2	4	13	1	0
N	N1	N1B	8	12	0	3	10	0	0	0	4	0	0	4	2	0	6	20	0	0	0	0	1	4	0	3	1	2	12	8	0
N	N1	N1C	0	0	0	0	0	0	0	0	0	0	0	0	0	0	0	0	0	0	0	0	0	0	0	0	0	0	0	0	0
N	N1	N1D	4	24	7	0	0	1	0	0	15	6	0	4	6	0	1	2	2	1	2	0	7	0	0	1	1	1	12	1	0
N	N1	N1E	0	0	100	0	0	0	0	0	0	0	0	0	0	0	0	0	0	0	0	0	0	0	0	0	0	0	0	0	0
N	N1	N1F	24	4	7	0	1	0	0	0	0	1	0	0	0	1	0	46	11	0	0	0	1	0	0	2	0	2	1	1	0
N	N1	N1G	0	4	1	2	3	0	0	6	2	0	0	3	0	1	28	14	6	0	0	0	6	6	0	3	1	3	9	5	0
N	N1	N1H	5	4	2	0	1	0	0	0	27	16	1	2	1	0	2	1	0	1	0	0	2	0	0	2	1	5	22	4	0
N	N1	N1J	3	6	2	0	9	0	0	0	0	0	0	0	11	1	1	11	0	2	0	0	0	2	0	7	0	2	34	8	0
N	N2	N21	2	6	10	3	3	6	0	0	6	3	8	5	2	0	0	1	0	1	0	0	0	1	0	0	1	3	35	3	0
N	N2	N22	2	7	0	5	2	2	0	0	0	0	0	27	0	0	5	0	0	0	0	0	0	5	0	2	7	2	9	25	0
N	N3	N31	4	6	3	2	3	3	0	0	11	5	7	12	3	0	0	2	0	0	0	0	1	4	0	0	6	2	24	1	0
N	N3	N32	6	6	5	3	2	0	2	4	5	0	0	17	3	0	12	2	1	0	0	0	2	5	0	2	10	3	7	4	0
N	N3	N33	0	0	0	0	0	0	0	0	0	0	0	0	0	0	0	0	0	0	0	0	0	0	0	0	0	0	0	0	0
N	N3	N34	0	14	0	7	7	14	0	0	7	0	14	7	0	0	0	0	0	0	0	0	7	0	0	0	0	0	21	0	0
N	N3	N35	0	0	0	0	25	0	0	0	0	0	0	0	0	0	50	0	0	0	0	0	0	0	0	25	0	0	0	0	0
P	Pa		0	25	0	0	0	0	0	0	0	0	19	0	12	9	0	0	9	0	0	6	3	6	3	0	0	0	0	6	0
P	Pb		0	38	0	0	0	50	0	0	0	0	0	0	0	0	0	0	0	0	0	0	0	12	0	0	0	0	0	0	0
P	Pc		1	4	1	1	0	5	2	0	7	4	2	0	4	0	0	0	0	0	1	0	2	0	0	0	0	0	37	27	0
P	Pd		0	22	8	0	1	5	0	0	1	6	24	0	3	1	0	1	1	0	1	2	2	2	1	0	0	0	13	7	0
P	Pe		0	5	2	0	0	2	0	0	1	7	31	3	4	0	0	0	0	0	4	2	9	0	0	0	0	0	28	3	0
P	Pf		1	14	4	0	0	3	0	0	1	7	25	1	3	0	0	1	0	0	1	1	2	0	0	0	0	0	22	12	0
P	Pg		1	11	4	0	0	2	0	0	0	6	21	1	4	1	0	1	1	0	1	3	2	1	0	0	0	0	27	14	0
P	Ph		0	5	0	0	2	6	0	0	0	1	13	0	10	1	0	9	5	0	2	3	10	6	3	0	6	0	14	1	0
P	Pi		0	4	0	0	0	9	0	0	0	0	4	2	9	0	0	21	4	0	0	0	4	9	0	0	4	0	30	0	0
P	Pj		2	11	2	0	1	1	0	0	3	3	13	0	6	1	0	1	1	1	2	1	6	2	1	0	0	0	19	24	0
Q	Q1	Q11	1	1	0	0	1	1	0	0	6	3	0	2	3	2	7	23	10	1	0	0	12	2	0	0	4	0	17	2	0
Q	Q1	Q12	0	0	0	0	0	0	0	0	2	2	0	1	1	1	1	1	1	0	1	0	2	0	0	0	12	1	70	3	0
Q	Q2	Q21	1	2	1	0	1	1	0	0	2	3	1	3	6	1	1	4	6	0	1	0	5	4	0	0	12	0	42	2	0
Q	Q2	Q22	1	2	1	0	2	2	0	0	5	3	4	1	4	4	4	12	14	1	1	1	10	4	1	0	4	0	17	4	0
Q	Q2	Q23	1	1	0	0	0	0	0	0	28	0	0	1	1	1	3	2	0	0	0	0	19	0	0	1	27	5	11	0	0
Q	Q2	Q24	1	1	0	0	3	2	0	0	8	2	5	3	4	4	5	7	10	1	1	1	11	4	1	1	6	1	13	3	0
Q	Q2	Q25	1	1	0	1	2	3	0	0	3	1	4	1	7	3	4	15	12	0	0	2	8	4	1	0	4	0	20	2	0
Q	Q4	Q41	2	2	0	1	4	1	0	0	12	3	0	2	5	4	5	12	8	2	1	0	18	4	0	1	4	1	5	2	1
Q	Q4	Q42	1	1	0	0	5	2	0	0	6	2	0	3	3	3	7	12	12	2	1	0	11	5	1	0	2	1	15	4	0
Q	Q4	Q43	3	3	2	1	5	2	0	0	5	6	2	1	6	5	2	6	4	2	1	0	10	6	1	0	4	1	18	5	0
Q	Q4	Q44	2	2	0	0	3	0	0	0	3	3	1	2	2	4	6	11	7	0	0	0	7	4	0	0	3	0	30	7	0
Q	Q4	Q45	1	2	0	1	1	0	0	0	15	1	0	3	2	2	6	19	6	0	0	0	20	3	0	2	4	2	5	2	2
Q	Q4	Q46	12	4	0	0	23	0	0	0	19	0	0	0	0	0	0	0	0	0	0	0	8	19	0	0	0	0	0	15	0
Q	Q5	Q51	4	10	4	2	7	7	1	0	3	4	11	1	3	3	0	1	2	2	2	2	3	4	1	0	0	0	14	9	0
Q	Q5	Q52	4	8	3	1	7	6	1	0	4	4	11	3	4	5	1	2	3	2	2	2	4	5	1	0	1	0	9	5	0
Q	Q5	Q53	4	6	2	2	11	5	1	0	6	3	5	1	4	7	0	2	4	3	2	1	6	6	1	0	0	0	12	6	0
Q	Q5	Q54	5	5	2	4	20	7	4	1	8	2	0	1	2	2	1	1	1	3	2	0	2	4	0	0	0	1	14	7	0
Q	Q6	Q61	6	9	6	1	10	9	1	0	4	3	5	1	3	5	0	1	3	2	2	1	2	6	0	0	0	1	10	12	0
Q	Q6	Q62	5	4	3	1	8	7	1	0	2	2	5	7	4	5	1	3	4	2	1	1	4	6	0	0	6	1	11	8	0
Q	Q6	Q63	5	4	4	2	18	4	4	1	4	1	0	8	1	0	1	0	0	1	0	0	1	5	0	0	4	1	20	10	0
R	R1	R11	3	4	1	2	6	0	1	0	55	0	0	0	7	3	0	1	1	1	0	0	0	3	3	0	0	0	6	2	0
R	R1	R12	6	7	4	2	5	5	2	0	7	6	0	4	10	7	2	4	2	3	1	0	9	7	0	0	3	0	2	2	0
R	R1	R13	7	8	5	2	6	6	3	0	6	1	0	5	9	5	2	3	1	3	1	0	8	6	1	1	6	1	4	3	0
R	R1	R14	1	1	0	1	1	0	0	0	14	0	0	29	12	0	2	4	1	0	0	0	13	3	0	2	12	3	0	0	0
R	R1	R15	0	0	0	0	0	0	0	0	0	0	0	0	0	0	0	0	0	0	0	0	0	0	0	0	0	0	0	0	0
R	R1	R16	4	7	1	2	3	3	4	0	4	0	0	6	20	14	2	5	3	1	0	0	8	7	1	1	2	0	0	1	0
R	R1	R17	0	0	2	0	7	0	0	0	10	0	0	7	27	0	2	7	0	2	0	0	7	10	0	0	17	0	0	0	0
R	R1	R18	2	3	1	1	4	2	2	1	7	1	0	18	17	1	7	4	0	1	0	0	10	6	0	1	8	1	1	0	0
R	R1	R19	2	7	1	2	6	0	2	1	13	0	0	13	14	2	3	2	0	1	0	0	9	8	0	1	13	0	1	0	0
R	R1	R1A	4	5	1	2	8	5	2	0	9	2	1	3	10	7	2	6	3	2	1	0	14	8	1	0	1	0	2	1	0
R	R1	R1B	5	6	1	6	16	5	5	0	8	0	0	3	10	4	0	2	1	6	1	0	6	9	1	0	1	0	1	2	0
R	R1	R1C	0	0	0	0	0	0	0	0	0	0	0	0	0	0	0	0	0	0	0	0	0	0	0	0	0	0	0	0	0
R	R1	R1D	3	3	4	5	4	0	4	2	9	1	0	18	3	0	4	1	0	1	0	0	11	4	0	0	13	0	6	2	0
R	R1	R1E	7	8	4	4	7	1	7	5	3	1	0	13	3	0	9	1	0	1	0	0	4	5	0	1	12	1	2	0	0
R	R1	R1F	4	6	5	3	10	0	5	1	4	1	0	14	6	0	6	3	0	1	0	0	4	9	0	1	11	0	3	2	0
R	R1	R1G	0	0	0	0	0	0	0	0	9	0	0	7	0	0	7	1	0	0	0	0	18	0	0	3	51	4	0	0	0
R	R1	R1H	2	0	0	0	5	2	0	0	8	0	0	23	5	1	7	3	0	1	0	0	9	5	0	2	15	11	0	1	0
R	R1	R1J	0	0	0	0	0	0	0	0	45	0	0	7	0	0	1	0	0	0	0	0	10	0	0	13	6	16	0	0	0
R	R1	R1K	0	0	0	0	0	0	0	0	20	0	0	2	1	0	1	1	0	0	0	0	20	0	0	3	43	8	0	0	0
R	R1	R1L	0	0	0	0	0	0	0	0	0	0	0	0	0	0	0	0	0	0	0	0	0	0	0	0	0	0	0	0	0
R	R1	R1M	3	3	1	1	3	1	1	0	7	2	1	2	6	6	3	13	11	1	1	0	14	7	0	0	5	0	7	1	0
R	R1	R1N	0	3	0	3	2	0	2	0	4	0	0	3	4	0	14	6	2	0	0	0	7	6	0	1	39	3	1	0	0
R	R1	R1P	5	12	4	2	8	5	1	0	4	2	3	2	7	4	0	7	5	3	1	0	6	7	0	0	2	0	7	2	0
R	R1	R1Q	4	6	2	1	5	4	0	0	2	1	1	0	9	2	0	17	8	2	1	1	4	6	0	3	8	0	12	1	0
R	R1	R1R	2	7	2	4	3	1	3	3	5	0	0	20	10	1	6	3	0	1	0	0	6	5	0	1	13	0	2	1	0
R	R1	R1S	6	10	0	1	0	6	0	0	7	0	0	0	3	14	3	10	18	0	0	0	14	4	0	0	1	0	1	3	0
R	R2	R21	4	6	2	2	7	5	0	0	7	4	5	1	3	4	1	10	6	1	3	1	13	6	1	0	1	1	5	2	0
R	R2	R22	5	7	2	2	10	5	1	0	5	3	3	1	4	6	2	8	6	2	2	1	11	8	1	0	0	0	3	2	0
R	R2	R23	2	1	0	0	0	0	0	0	14	3	0	3	5	3	7	23	9	0	0	0	24	2	0	1	2	0	1	0	0
R	R2	R24	3	1	0	3	0	0	1	0	10	1	0	24	12	0	9	2	1	2	0	0	9	4	1	0	15	0	0	2	0
R	R3	R31	3	3	1	3	9	2	5	3	2	0	0	16	4	0	13	5	0	0	0	0	3	7	0	1	9	0	8	2	0
R	R3	R32	1	1	0	0	16	4	2	1	2	1	0	21	18	0	5	3	0	0	0	0	3	14	0	0	5	0	3	1	0
R	R3	R33	2	0	0	3	0	0	1	0	7	1	0	12	8	0	5	6	0	2	0	0	14	2	0	4	29	3	0	0	0
R	R3	R34	7	7	1	15	25	1	3	0	4	0	0	3	10	0	1	0	0	5	1	0	1	11	0	0	1	0	2	1	0
R	R3	R35	4	6	1	1	7	3	0	0	7	4	7	1	4	5	1	6	7	2	2	2	12	7	1	0	1	0	6	2	0
R	R3	R36	4	11	5	2	6	6	1	0	6	6	13	2	3	2	1	1	1	2	3	2	4	3	1	0	1	0	10	5	0
R	R3	R37	3	4	1	1	4	2	0	0	7	4	7	2	5	6	2	6	7	2	2	1	15	5	1	0	2	0	10	2	0
R	R4	R41	0	0	0	0	0	0	0	0	18	2	0	1	0	0	5	1	0	0	0	0	14	0	0	14	13	25	1	1	5
R	R4	R42	0	0	0	0	0	0	0	0	29	0	0	1	0	0	9	13	2	0	0	0	27	0	0	5	7	3	1	0	2
R	R4	R43	0	0	0	0	0	0	0	0	29	1	0	2	1	0	6	3	0	0	0	0	19	0	0	10	12	13	0	0	3
R	R4	R44	1	0	0	0	0	0	0	0	17	0	0	4	5	1	11	17	1	0	0	0	21	0	0	5	8	7	0	0	1
R	R4	R45	0	0	0	0	0	0	0	0	26	0	0	11	4	2	1	1	0	0	0	0	12	0	0	6	29	6	0	0	0
R	R5	R51	5	5	2	2	6	5	2	0	4	1	0	6	15	15	3	4	5	2	0	0	8	7	1	0	0	0	2	2	0
R	R5	R52	3	3	1	1	3	3	0	0	3	4	2	1	9	22	1	2	9	2	2	1	16	7	1	0	1	0	2	1	0
R	R5	R53	0	0	0	0	0	0	0	0	0	0	0	0	0	0	0	0	100	0	0	0	0	0	0	0	0	0	0	0	0
R	R5	R54	2	3	1	1	2	2	0	0	4	3	4	6	15	6	1	4	6	0	2	1	10	6	1	0	6	2	10	1	0
R	R5	R55	5	8	4	1	5	5	0	0	5	3	3	2	7	7	2	7	5	1	1	1	10	6	1	0	1	0	5	4	0
R	R5	R56	1	0	0	0	0	0	0	0	12	1	0	6	7	1	14	18	4	0	0	0	15	1	0	5	10	3	1	0	0
R	R5	R57	5	6	3	2	5	3	1	0	3	2	1	5	9	14	2	7	11	1	1	0	8	6	0	0	1	1	4	1	0
R	R6	R61	3	5	1	10	22	2	9	10	3	1	0	3	0	0	0	0	0	5	0	0	0	8	0	0	1	0	16	3	0
R	R6	R62	8	4	1	3	23	1	3	2	14	0	0	0	1	0	0	0	0	7	4	0	1	1	0	0	0	0	19	7	0
R	R6	R63	8	9	3	2	20	10	2	1	7	1	0	1	1	1	0	0	0	3	4	0	2	2	0	0	1	0	18	6	0
R	R6	R64	0	0	0	0	0	0	0	0	0	0	0	0	0	0	0	0	0	0	0	0	0	0	0	0	0	0	0	0	0
R	R6	R65	0	11	0	0	0	0	0	0	33	0	0	0	0	0	0	0	0	11	0	0	0	11	0	0	11	0	22	0	0
R	R7	R73	1	0	0	2	14	0	9	1	5	1	0	4	26	6	0	0	0	1	0	0	2	8	13	0	2	0	1	2	0
S	S1	S11	0	0	0	0	0	0	0	0	0	3	0	21	0	0	4	0	0	0	0	0	2	1	0	9	37	6	10	5	0
S	S1	S12	0	0	0	0	3	0	0	0	0	0	0	35	0	0	6	0	0	3	0	0	0	0	0	3	29	0	18	3	0
S	S2	S21	0	0	0	0	0	0	0	0	23	1	0	1	0	0	4	1	0	0	0	0	17	0	0	12	16	19	2	1	3
S	S2	S22	0	0	0	0	0	0	0	0	20	0	0	2	1	0	11	7	0	0	0	0	18	0	0	10	11	11	0	0	7
S	S2	S23	0	0	0	0	0	0	0	0	23	1	0	10	2	0	11	5	1	0	0	0	16	0	0	5	23	3	0	0	0
S	S2	S24	2	2	0	0	0	1	0	0	5	3	0	45	5	2	5	1	3	0	2	0	14	0	0	0	12	0	1	0	0
S	S2	S25	0	0	0	0	0	0	0	0	26	1	0	4	1	0	13	15	1	0	0	0	26	0	0	2	6	2	1	0	0
S	S2	S26	0	0	0	0	0	0	0	0	9	0	0	6	4	1	24	17	1	0	0	0	14	0	0	5	14	3	0	1	0
S	S3	S31	3	5	1	2	6	1	1	0	7	1	0	7	7	5	2	7	7	0	0	0	13	9	0	2	8	1	2	1	0
S	S3	S32	3	9	4	2	7	6	1	0	2	2	5	2	9	7	1	4	5	1	1	3	4	7	0	0	1	1	7	4	0
S	S3	S33	3	2	1	1	2	1	1	0	6	3	1	15	12	4	6	6	3	1	1	0	10	3	1	0	15	0	2	1	0
S	S3	S34	1	0	2	29	0	0	0	0	6	0	0	6	6	0	2	13	0	5	0	0	9	12	1	0	6	0	1	0	0
S	S3	S35	4	6	3	2	8	6	2	0	5	3	4	7	9	5	1	2	1	2	2	1	8	7	1	0	1	0	4	3	0
S	S3	S36	6	5	0	2	15	4	16	0	6	0	0	2	17	10	0	0	0	7	0	0	1	7	0	0	1	0	0	0	0
S	S3	S37	4	3	1	2	5	2	1	0	5	4	4	10	13	8	2	4	3	1	1	1	13	7	1	1	2	1	3	1	0
S	S3	S38	3	7	2	1	8	7	0	0	3	2	1	3	9	10	1	3	7	1	2	1	7	11	1	0	1	0	4	2	0
S	S4	S41	1	2	1	0	1	3	0	0	2	2	6	2	8	2	1	5	5	0	1	2	7	5	1	0	12	0	27	1	0
S	S4	S42	2	3	1	1	3	1	3	0	2	1	1	2	16	14	2	7	7	0	1	0	6	5	1	1	11	0	8	1	0
S	S4	S43	0	0	0	0	0	0	0	0	0	0	0	0	0	0	0	0	0	0	0	0	0	0	0	0	0	0	0	0	0
S	S5	S51	3	3	1	3	5	0	4	1	2	0	0	12	21	6	5	3	1	0	0	0	2	9	1	0	16	0	1	1	0
S	S5	S52	2	1	1	1	2	0	2	0	6	0	1	25	23	1	11	6	1	1	0	0	7	3	0	1	6	0	1	0	0
S	S5	S53	5	7	3	1	9	0	5	2	2	0	0	25	15	0	4	2	0	1	0	0	2	9	0	0	6	0	0	0	0
S	S5	S54	1	1	0	5	15	0	8	1	3	0	0	6	17	1	2	2	0	1	0	0	3	10	8	0	12	0	1	1	0
S	S6	S61	3	3	1	3	9	0	10	2	3	1	0	7	22	7	3	1	1	1	0	0	2	7	4	0	6	0	1	2	0
S	S6	S62	0	8	2	1	2	1	5	2	3	0	0	25	3	1	9	4	1	0	0	0	3	5	0	0	25	0	1	1	0
S	S6	S63	3	1	0	1	1	0	11	1	18	7	0	12	4	0	5	1	0	0	0	0	13	3	2	0	14	0	0	1	0
S	S6	S64	0	0	0	0	0	0	0	0	0	0	0	0	0	0	0	0	0	0	0	0	0	0	0	0	0	0	0	0	0
S	S6	S65	5	5	0	5	22	2	2	5	0	0	0	3	0	0	7	2	0	3	0	0	0	25	0	0	14	0	0	0	0
S	S6	S66	3	7	6	13	32	3	4	0	7	0	0	3	0	0	1	0	0	0	0	0	4	10	0	0	6	0	0	0	0
S	S6	S67	0	0	0	0	0	0	0	0	0	0	0	0	0	0	0	0	0	0	0	0	0	0	0	0	0	0	0	0	0
S	S6	S68	0	0	0	0	0	0	0	0	0	0	0	0	0	0	0	0	0	0	0	0	0	0	0	0	0	0	0	0	0
S	S7	S71	0	8	0	0	0	0	0	0	5	0	0	30	6	0	14	0	0	0	0	0	3	4	0	3	24	4	0	0	0
S	S7	S72	3	2	0	0	1	2	8	0	16	8	0	10	0	0	4	0	0	0	0	0	14	5	3	3	21	0	0	0	0
S	S7	S73	1	1	0	0	4	0	0	0	8	3	0	16	6	1	26	2	0	0	0	0	5	3	0	1	24	0	0	0	0
S	S7	S74	2	0	0	1	1	0	0	0	8	0	0	25	3	1	5	3	0	0	0	0	5	1	0	9	26	8	0	2	0
S	S7	S75	0	0	0	1	0	0	0	0	18	0	0	5	0	0	3	0	0	0	0	0	16	1	0	8	39	9	0	0	0
S	S7	S76	0	0	0	0	0	0	0	0	0	0	0	0	0	0	0	0	0	0	0	0	0	0	0	0	0	0	0	0	0
S	S8	S81	0	0	0	0	0	0	0	0	0	0	0	0	0	0	0	0	0	0	0	0	0	0	0	0	0	0	0	0	0
S	S8	S82	0	0	0	0	0	0	0	0	0	0	0	0	0	0	0	0	0	0	0	0	0	0	0	0	0	0	0	0	0
S	S9	S91	5	6	3	2	5	3	0	0	6	4	2	6	7	5	5	5	2	1	1	1	10	5	0	1	2	1	8	4	0
S	S9	S92	3	6	1	1	6	4	0	0	7	5	6	1	5	4	0	3	4	1	2	2	8	6	1	0	2	1	15	5	0
S	S9	S93	3	2	0	6	12	1	7	0	5	3	0	13	1	0	2	0	0	3	0	0	5	7	1	0	11	0	12	6	0
S	S9	S94	0	0	0	0	0	0	0	0	0	0	0	0	0	0	0	0	0	0	0	0	0	0	0	0	0	0	0	0	0
T	T1	T11	6	10	4	3	8	4	1	0	4	2	2	1	5	5	2	6	4	1	1	0	9	8	0	0	0	0	6	7	0
T	T1	T12	4	5	1	2	6	3	0	0	3	2	1	2	11	15	1	7	10	1	1	1	8	9	1	0	0	0	2	2	0
T	T1	T13	3	8	2	1	7	7	0	0	2	1	7	1	12	13	0	1	2	1	2	3	5	11	1	0	0	0	5	4	0
T	T1	T14	3	1	0	4	7	0	14	5	1	1	0	23	7	1	7	2	0	0	0	0	3	8	1	0	6	0	2	2	0
T	T1	T15	2	7	1	1	5	3	0	0	3	2	5	1	7	8	0	4	11	1	1	3	7	10	1	0	0	0	12	4	0
T	T1	T16	1	4	1	0	3	4	0	0	2	2	5	1	11	8	1	6	7	0	2	3	7	7	1	0	2	0	17	3	0
T	T1	T17	1	2	0	0	2	1	0	0	2	1	0	12	22	25	2	6	6	0	0	0	7	7	0	0	1	0	0	1	0
T	T1	T18	1	2	1	0	1	1	0	0	1	1	0	7	22	26	2	8	16	0	0	0	6	4	0	0	1	0	1	1	0
T	T1	T19	2	3	1	2	5	1	3	0	2	0	0	20	29	8	2	3	0	1	0	0	5	9	1	0	2	0	0	1	0
T	T1	T1A	3	6	2	2	2	0	12	4	4	1	0	27	21	0	3	2	0	1	0	0	3	4	0	1	4	0	0	0	0
T	T1	T1B	2	4	1	1	3	2	1	0	1	1	3	3	21	23	0	3	5	0	1	2	8	9	1	0	1	0	2	1	0
T	T1	T1C	2	1	0	0	1	0	0	0	3	1	0	8	9	5	14	13	3	0	0	0	10	0	0	1	5	2	19	3	0
T	T1	T1D	0	0	0	0	0	0	0	0	3	0	0	27	23	1	16	8	1	0	0	0	10	0	0	3	5	2	0	0	0
T	T1	T1E	2	4	1	1	6	4	1	0	2	2	1	3	17	26	1	2	2	1	1	0	8	12	1	0	0	0	1	1	0
T	T1	T1F	2	4	1	0	3	2	0	0	1	1	1	10	22	18	2	9	5	0	0	0	9	5	0	0	0	0	1	2	0
T	T1	T1G	4	1	0	0	0	0	1	0	11	0	0	6	5	1	8	28	3	0	0	0	29	0	0	0	0	0	1	0	0
T	T1	T1H	3	15	3	3	11	7	1	0	1	1	2	1	12	6	0	2	2	1	2	2	4	12	1	0	0	0	3	2	0
T	T2	T21	1	2	0	2	6	0	6	1	2	0	0	12	29	9	3	1	1	0	0	0	2	7	5	0	6	0	1	2	0
T	T2	T22	4	4	1	2	5	0	14	2	2	0	0	24	13	1	3	4	2	0	0	0	1	4	1	0	10	0	0	0	0
T	T2	T23	100	0	0	0	0	0	0	0	0	0	0	0	0	0	0	0	0	0	0	0	0	0	0	0	0	0	0	0	0
T	T2	T24	3	9	1	1	3	1	5	1	3	3	0	20	2	0	13	2	1	0	0	0	4	6	0	1	17	0	2	1	0
T	T2	T25	0	0	0	0	0	0	0	0	14	50	0	18	0	0	0	0	0	14	0	0	0	0	0	0	4	0	0	0	0
T	T2	T26	0	0	0	0	0	0	0	0	0	0	0	0	0	0	0	0	0	0	0	0	0	0	0	0	0	0	0	0	0
T	T2	T27	1	2	1	0	1	2	0	0	0	3	5	11	21	20	1	2	3	0	2	1	11	5	1	0	2	0	2	2	0
T	T2	T28	0	0	0	0	0	0	0	0	0	0	0	0	0	0	0	0	0	0	0	0	0	0	0	0	0	0	0	0	0
T	T2	T29	20	4	7	0	20	2	7	0	0	2	0	9	4	0	4	9	0	0	2	0	0	7	0	0	0	0	2	0	0
T	T2	T2A	2	2	0	2	8	0	5	0	2	0	0	1	24	27	0	1	2	1	0	0	1	10	2	0	8	0	1	1	0
T	T3	T31	2	2	0	0	0	0	0	0	4	0	0	2	6	3	19	33	10	0	0	0	13	1	0	0	2	0	1	0	0
T	T3	T32	1	1	0	0	0	0	0	0	1	1	0	6	14	6	12	22	25	0	0	0	8	2	0	0	0	0	0	0	0
T	T3	T33	0	0	0	1	0	0	1	0	2	0	0	32	20	1	20	14	1	0	0	0	3	1	0	1	3	1	0	0	0
T	T3	T34	1	0	0	0	0	0	0	0	11	0	0	4	2	0	34	17	2	0	0	0	17	0	0	3	7	2	0	0	0
T	T3	T35	5	4	1	1	4	1	0	0	2	1	0	2	6	10	6	15	24	1	0	0	7	6	0	0	1	0	2	2	0
T	T3	T36	2	2	1	0	0	0	1	0	1	0	0	12	23	3	16	21	4	0	0	0	6	4	0	0	2	0	0	1	0
T	T3	T37	1	0	0	0	0	0	0	0	0	0	0	14	6	1	48	11	1	0	0	0	4	1	0	5	7	1	0	0	0
T	T3	T38	0	0	0	0	0	0	0	0	0	0	0	0	0	0	100	0	0	0	0	0	0	0	0	0	0	0	0	0	0
T	T3	T39	0	0	1	0	0	1	0	0	7	0	0	12	6	4	35	8	3	0	0	0	7	0	0	1	15	0	0	0	0
T	T3	T3A	3	7	2	1	3	0	3	1	1	0	0	13	13	4	15	10	4	0	0	0	2	4	1	0	8	0	3	1	0
T	T3	T3B	0	0	0	0	0	0	0	0	0	0	0	0	0	0	0	0	0	0	0	0	0	0	0	0	0	0	0	0	0
T	T3	T3C	2	1	0	0	2	1	0	0	2	0	0	29	26	6	1	4	1	0	0	0	9	6	1	3	3	0	0	2	0
T	T3	T3D	1	0	0	2	0	0	2	0	3	0	0	23	3	0	35	1	0	0	0	0	8	5	0	1	15	0	0	1	0
T	T3	T3E	0	0	0	0	0	0	0	0	0	0	0	0	0	0	0	0	0	0	0	0	0	0	0	0	0	0	0	0	0
T	T3	T3F	1	0	0	0	2	0	0	0	0	0	0	3	4	9	11	18	31	0	0	0	1	5	0	0	0	0	8	5	0
T	T3	T3G	2	1	0	0	1	0	0	0	0	0	0	1	4	4	8	25	33	0	0	0	1	3	0	0	1	0	10	5	0
T	T3	T3H	0	0	0	0	0	0	0	0	0	0	0	0	0	0	0	0	0	0	0	0	0	0	0	0	0	0	0	0	0
T	T3	T3J	1	1	0	0	2	0	0	0	2	0	0	1	4	4	8	23	25	0	0	0	3	3	0	0	1	0	18	3	0
T	T3	T3K	1	0	0	0	1	0	0	0	1	1	0	2	6	3	15	30	21	0	0	0	5	1	0	0	2	0	8	1	0
T	T3	T3M	1	5	1	0	2	2	0	0	1	1	2	1	13	11	1	14	20	0	1	1	6	8	1	0	1	0	4	1	0
U	U2	U21	0	0	0	0	0	0	0	0	0	4	0	13	0	0	4	0	0	0	0	0	9	0	0	13	17	30	9	0	0
U	U2	U22	0	0	0	0	0	0	0	0	13	0	0	0	0	0	6	2	0	0	0	0	13	0	0	10	6	14	0	0	32
U	U2	U23	2	3	1	0	4	0	0	0	3	5	1	0	15	20	2	5	12	0	0	0	19	3	1	1	1	0	1	3	0
U	U2	U24	0	0	0	0	0	0	2	0	4	0	0	6	4	0	5	2	0	1	0	0	10	0	0	14	36	18	0	0	0
U	U2	U25	0	0	0	0	0	0	0	0	0	0	0	26	4	0	13	0	0	0	0	0	13	0	0	4	13	9	9	9	0
U	U2	U26	1	1	0	0	0	0	0	0	9	0	0	4	2	1	14	9	2	0	0	0	9	0	0	13	11	18	0	0	4
U	U2	U27	4	5	2	0	4	4	1	0	16	0	0	7	7	7	6	8	3	1	0	0	11	4	1	2	3	1	3	1	0
U	U2	U28	0	1	3	0	3	0	1	2	3	0	0	16	22	0	5	5	0	1	0	0	4	3	0	9	17	4	2	0	0
U	U2	U29	2	0	0	0	0	2	2	2	2	0	0	5	5	0	2	0	2	0	0	0	10	0	0	10	26	31	0	0	0
U	U2	U2A	0	0	0	0	0	0	0	0	0	0	0	0	0	0	0	0	0	0	0	0	0	0	0	0	0	0	0	0	0
U	U3	U31	0	0	0	0	0	0	0	0	13	0	0	1	0	1	9	2	0	0	0	0	13	0	0	17	5	19	0	1	20
U	U3	U32	1	1	0	0	1	0	0	0	12	0	0	5	8	0	5	2	2	0	0	0	10	1	0	10	9	33	0	1	2
U	U3	U33	1	1	2	1	2	1	0	0	4	4	1	6	18	14	2	2	7	1	1	0	14	5	1	1	2	5	2	1	0
U	U3	U34	1	1	0	0	0	0	1	0	7	0	0	22	8	1	13	4	0	0	0	0	10	2	1	6	17	1	1	2	0
U	U3	U35	1	1	0	0	0	0	0	0	5	0	0	5	5	4	16	13	2	0	0	0	7	0	0	14	9	16	0	0	1
U	U3	U36	0	0	0	0	0	0	0	0	13	0	0	9	2	0	8	5	1	0	0	0	10	0	0	17	12	23	0	0	0
U	U3	U37	4	6	7	1	4	4	1	0	4	1	0	14	16	8	5	4	2	0	1	0	7	5	1	0	2	1	1	2	0
U	U3	U38	7	1	5	0	2	0	2	1	4	0	0	27	14	0	8	2	0	0	0	0	6	3	1	2	13	1	1	0	0
U	U3	U3A	10	2	0	0	2	2	0	0	6	0	0	2	14	8	0	6	6	2	0	0	10	28	0	0	0	0	0	2	0
U	U3	U3B	0	0	0	0	3	0	0	6	0	0	0	9	14	0	3	6	0	0	0	0	6	3	0	0	51	0	0	0	0
U	U3	U3C	0	0	0	0	0	0	0	0	0	0	0	0	0	0	0	0	0	0	0	0	0	0	0	0	0	0	0	0	0
U	U3	U3D	4	3	14	3	3	0	4	0	8	0	1	25	8	0	4	1	0	0	0	0	1	3	0	1	14	4	1	0	0
U	U3	U3E	3	1	0	0	0	0	0	0	6	0	0	1	0	2	12	4	0	0	0	0	18	0	0	17	11	21	0	0	5
U	U4	U42	0	0	0	0	0	0	0	0	4	0	0	1	0	0	4	0	0	0	0	0	6	0	0	14	3	11	0	1	56
U	U4	U43	0	0	0	0	0	0	0	0	0	0	0	0	0	0	0	33	0	0	0	0	0	0	0	33	0	33	0	0	0
U	U5	U52	0	0	0	0	0	0	0	0	0	0	0	0	0	0	0	0	0	0	0	0	50	0	0	50	0	0	0	0	0
U	U6	U61	0	0	0	0	0	0	0	0	0	0	0	0	0	0	0	0	0	0	0	0	0	0	0	0	0	0	0	0	0
U	U6	U62	0	4	0	0	0	0	0	0	0	0	0	0	0	0	0	0	0	0	0	0	0	0	0	17	4	75	0	0	0
U	U7	U71	11	4	1	5	4	3	1	0	6	1	0	4	7	1	6	6	3	4	0	0	12	8	0	3	5	1	3	1	1
U	U7	U72	3	5	5	5	0	0	0	0	0	3	0	8	23	0	10	10	0	0	0	0	0	5	0	0	8	15	0	0	0
V	V1	V11	10	8	3	4	25	11	2	0	3	1	1	1	3	2	0	2	2	4	1	2	4	9	1	0	0	0	2	1	0
V	V1	V12	12	8	4	3	23	16	0	0	3	0	0	1	2	1	0	1	3	2	1	4	3	6	1	0	0	0	3	2	0
V	V1	V13	14	7	4	6	28	5	2	0	3	1	1	2	3	2	1	1	1	5	1	0	3	8	1	0	1	0	1	1	0
V	V1	V14	0	0	12	0	38	0	12	0	0	0	0	0	0	0	0	0	0	0	0	0	0	0	0	0	0	0	38	0	0
V	V1	V15	10	11	5	3	18	9	3	0	4	1	1	2	4	2	0	2	2	2	1	0	5	9	1	0	0	0	2	1	0
V	V3	V32	6	10	11	5	8	0	7	2	5	1	0	11	4	0	4	2	0	1	1	0	5	5	1	1	5	0	5	2	0
V	V3	V33	8	9	10	5	13	1	4	2	4	0	0	14	3	0	4	2	0	1	0	0	4	4	0	0	10	0	2	1	0
V	V3	V34	8	12	33	4	11	1	5	1	1	1	0	2	1	1	1	1	0	0	0	0	1	4	0	0	3	0	4	2	0
V	V3	V35	9	11	23	1	7	5	1	0	2	2	4	2	4	2	1	2	2	2	1	1	3	5	1	0	1	0	5	3	0
V	V3	V37	10	13	19	4	13	6	4	0	3	1	1	2	3	1	1	1	1	2	1	0	3	5	0	0	1	1	4	2	0
V	V3	V38	9	12	16	4	10	5	3	0	4	1	1	4	4	2	1	2	1	2	1	0	3	5	0	0	1	1	4	3	0
V	V3	V39	9	12	13	2	9	7	1	0	3	2	2	4	6	4	0	1	2	2	1	0	4	7	1	0	1	0	5	3	0
