# Supplementary material for: Climate response to Nature Future scenarios in a regional Earth System Model
Source: Nat Commun. 2026 Mar 16;17:4017. doi: 10.1038/s41467-026-70284-8 (PMC13136345; doi:10.1038/s41467-026-70284-8)
Supplement: Supplementary file 5 — Supplementary Data 2 [file 41467_2026_70284_MOESM5_ESM.xlsx]

## Sheet: Sheet1
EUNIS_l3	EUNIS_l2	EUNIS.2020_description	habitat	Bare_ground	water	BDS Boreal	BDS Temperate	BDT Boreal	BDT Temperate	BES Boreal	BES Temperate	BES Tropical	BET Temperate	C3 arctic	C3 Grass	C4 Grass	NDT Boreal	NES Boreal	NES Temperate	NET Boreal	NET Temperate
C11a	C1	Permanent oligotrophic waterbody with very soft-water species	other	0	99	0.0350877	0	0	0	0	0	0	0	0	75.9298	0	0	0	0	0	0
C11b	C1	Permanent oligotrophic to mesotrophic waterbody with soft-water species	other	0	98	0.0190678	0.102225	0.00582627	0.0143008	0	0.00370763	0	0	0.00407839	87.7584	0.229078	0	0	0.00582627	0.0095339	0.00158898
C12a	C1	Permanent oligotrophic to mesotrophic waterbody with Characeae	other	0	98	0	0	0	0	0	0	0	0	0	21.2192	0	0	0	0	0	0
C12b	C1	Mesotrophic to eutrophic waterbody with vascular plants	other	0	95	0.000224534	0.0624205	7.48447e-05	0.00287404	0	0	0	0	0.000374223	87.4051	0.00243994	0	0	0	0	0.000224534
C14	C1	Permanent dystrophic waterbody	other	0	95	0	0	0.00168539	0.00561798	0	0	0	0	0.0393258	76.236	0	0	0	0	0	0
C15	C1	Permanent inland saline and brackish waterbody	other	0	95	0	0.00552486	0	0.0414365	0	0	0	0	0.00276243	70.0188	0.000552486	0	0	0	0	0
C16b	C1	Mediterranean temporary waterbody	other	30	30	0	0.0191147	0	0.0211268	0	0.0261569	0	0.00402414	0.0583501	96.9004	5.25553	0	0	0.00201207	0	0.0140845
C21a	C2	Base-poor spring and spring brook	other	0	40	0.0101253	0.260351	0.0360902	0.302206	0	0.0245614	0	0.00100251	12.4347	75.889	0.000501253	0.00551378	0	0.00100251	0.0594486	0.00601504
C21b	C2	Calcareous spring and spring brook	other	0	40	0.673913	0.108696	0	0	0.0217391	0	0	0	46.5261	28.7413	0	0	0	0	0	0
C22a	C2	Permanent non-tidal, fast, turbulent watercourse of montane to alpine regions with mosses	other	40	50	0.00385208	0.0647149	0.00308166	0.0539291	0	0.0107858	0	0.00308166	8.90231	14.7242	0.183359	0	0	0.00308166	0.00308166	0.00616333
C22b	C2	Permanent non-tidal, fast, turbulent watercourse of plains and montane regions with Ranunculus spp.	other	0	90	0	0.162752	0	0.00167785	0	0	0	0	0.00671141	75.1939	0.0243289	0	0	0	0	0
C23	C2	Permanent non-tidal, smooth-flowing watercourse	other	0	70	0	0.0716428	0	0.00943457	0	0	0	0	5.35447e-05	57.731	0.0122724	0	0	0	0	0
C24	C2	Tidal river, upstream from the estuary	other	20	40	0	0.030303	0	0.030303	0	0	0	0	0	80.7019	0.2625	0	0	0	0	0
C25a	C2	Temperate temporary running watercourse	other	40	20	0	0.103448	0	0	0	0	0	0	0	88.1724	0.275862	0	0	0	0	0
C35a	C3	Periodically exposed shore with stable, eutrophic sediments with pioneer or ephemeral vegetation	other	30	10	0.000845206	0.404637	0.0130645	0.259889	0	0.00144893	0	0	0.0424777	100.511	2.16957	0	0	0	0.00313934	0
C35b	C3	Periodically exposed shore with stable, mesotrophic sediments with pioneer or ephemeral vegetation	other	30	10	0	0.182609	0.00925069	0.141381	0	0.00801727	0	0	0.0237743	84.3179	2.38723	0	0	0.00277521	0.0166512	0
C35c	C3	Periodically exposed saline shore with pioneer or ephemeral vegetation	other	30	10	0	0.10636	0	0.0333922	0	0.0159011	0	0.00530035	0.0141343	38.1454	39.9677	0	0	0.0141343	0	0
C35d	C3	Unvegetated or sparsely vegetated shore with mobile sediments in montane and alpine regions	other	70	15	0.396429	1.17702	0.124224	0.237578	0.00310559	0.22205	0	0	15.0865	61.4564	0.0263975	0.052795	0.00931677	0.0108696	0.121118	0.00931677
C35e	C3	Unvegetated or sparsely vegetated shore with mobile sediments in the Mediterranean region	other	70	15	0	0.813771	0	0.139407	0	0.383475	0	0.065678	0.705508	68.8864	19.8788	0	0.00423729	0.029661	0	0.0148305
MA211	MA	Arctic coastal saltmarsh	other	20	30	0.0119048	0	0	0.0119048	0	0	0	0	6.61667	73.9341	0	0	0	0	0	0
MA221	MA	Atlantic saltmarsh driftline	other	20	30	0	0.0449438	0	0.0224719	0	0	0	0	0	92.8764	1.16854	0	0	0	0	0
MA222	MA	Atlantic upper saltmarsh	other	5	5	0	0.340183	0	0	0	0.00228311	0	0	0.0368721	118.08	0.463584	0	0	0	0	0
MA223	MA	Atlantic upper-mid saltmarsh and saline and brackish reed, rush and sedge bed	other	5	5	0	0.0843375	0	0.000428327	0	0.0116219	0	0	0.0237864	106.687	0.987821	0	0	0	0	0.000428327
MA224	MA	Atlantic mid-low saltmarsh	other	10	10	0	0.0250666	0	0	0	0.010542	0	0	0	84.0461	2.40806	0	0	0	0	0
MA225	MA	Atlantic pioneer saltmarsh	other	15	15	0	0.0354493	0	0	0	0	0	0	0	16.2641	46.2976	0	0	0.00824402	0	0.0016488
MA232	MA	Baltic coastal meadow	other	5	5	0.0122016	0.0254642	0.00437666	0.00689655	0	0	0	0	0.0781167	106.353	0	0	0	0.00132626	0.000822281	0
MA241	MA	Black Sea littoral saltmarsh	other	5	25	0	0.29466	0	0.043301	0	0	0	0	0.00582524	65.0028	6.04476	0	0	0	0	0
MA251	MA	Mediterranean upper saltmarsh	other	5	5	0	0.016129	0	0.00806452	0	0.33871	0	0	0	86.9677	3.93952	0	0	0	0	0
MA252	MA	Mediterranean upper-mid saltmarsh and saline and brackish reed, rush and sedge bed	other	5	10	0	0.253369	0	0.0134771	0	0.221923	0	0	0.00718778	98.3702	2.13477	0	0	0	0	0.00179695
MA253	MA	Mediterranean mid-low saltmarsh	other	5	15	0	0.109259	0	0.00601852	0	3.79769	0	0	0.000925926	71.937	9.87731	0	0	0.000925926	0	0.000925926
N11	N1	Atlantic, Baltic and Arctic sand beach	coastal_habitat	90	5	0	0.177778	0	0.0123457	0	0.00493827	0	0	0.0148148	46.3472	6.45284	0	0	0	0	0
N12	N1	Mediterranean and Black Sea sand beach	coastal_habitat	90	5	0	0.0713833	0	0.0375924	0	0.10982	0	0	0	34.2148	9.00201	0	0	0	0	0
N13	N1	Atlantic and Baltic shifting coastal dune	coastal_habitat	50	0	0	0.23509	0.000642674	0.0151671	0	0.0126392	0	0	0.239377	63.2122	0.278299	0.000428449	0	0	0.0043916	4.28449e-05
N14	N1	Mediterranean, Macaronesian and Black Sea shifting coastal dune	coastal_habitat	50	0	0	0.118471	0	0.00423529	0	0.110824	0	0.00329412	0.000470588	69.5034	4.9392	0	0	0.0364706	0	0.0155294
N15	N1	Atlantic and Baltic coastal dune grassland (grey dune)	grassland	5	0	0	1.12366	0.0171911	0.0527389	0	0.0390443	0	0.002331	0.226748	82.8896	0.135781	0.0011655	0	0.0011655	0.0352564	0.00699301
N16	N1	Mediterranean and Macaronesian coastal dune grassland (grey dune)	grassland	15	0	0	0.424974	0	0.00314795	0	0.511018	0	0.0146905	0.00314795	94.0567	3.82529	0	0	0.162644	0	0.110231
N17	N1	Black Sea coastal dune grassland (grey dune)	grassland	20	0	0	1.70633	0	0.0628247	0	1.45698	0	0	0	69.6815	3.29659	0	0	0	0	0
N18	N1	Atlantic and Baltic coastal Empetrum heath	scrub	1	0	0.114286	4.97492	0.0793651	0.0952381	0	0	0	0	62.2889	41.5165	0	0	0	0.0253968	0.0126984	0
N19	N1	Atlantic coastal Calluna and Ulex heath	scrub	1	0	0.0262009	2.01616	0.0275109	0.0222707	0	7.6917	0	0.0174672	1.01921	99.0803	0	0	0	0.0349345	0.0218341	0
N1A	N1	Atlantic and Baltic coastal dune scrub	scrub	5	0	0.507076	73.539	0.196065	0.529237	0	1.71695	0	0.044874	0.243355	64.6658	0.0138074	0	0	0.355885	0.00586814	0.0959613
N1B	N1	Mediterranean and Black Sea coastal dune scrub	scrub	20	0	0	24.1342	0	0.404795	0	42.3664	0	5.20205	0	27.8842	0.479452	0	0	26.8048	0	0.849315
N1D	N1	Atlantic and Baltic broad-leaved coastal dune forest	forest	1	0	0.140992	32.4937	17.1332	54.3897	0	4.90209	0	3.54465	1.38708	64.5948	0.0078329	0	0	0.432115	1.60183	1.51697
N1E	N1	Black Sea broad-leaved coastal dune forest	forest	30	0	0	0.346667	0	36.7333	0	0	0	0	0	52.9867	0.0333333	0	0	0	0	0
N1F	N1	Baltic coniferous coastal dune forest	forest	30	0	2.92357	3.79406	3.50212	5.32166	0	2.74947	0	0	29.6518	56.2792	0	0.00636943	0	1.01699	64.7898	1.45435
N1G	N1	Mediterranean coniferous coastal dune forest	forest	30	0	0	11.9627	0	1.67742	0	27.9116	0	13.6307	0	23.7832	0.156406	0	0	7.99781	0	67.3047
N1H	N1	Atlantic and Baltic moist and wet dune slack	coastal_habitat	80	15	0.0681436	11.6517	0.0711121	0.0434426	0	0.019938	0	0	1.51201	95.083	0.0755649	0	0	0.00155073	0.0330084	0.000664599
N1J	N1	Mediterranean and Black Sea moist and wet dune slack	coastal_habitat	60	20	0	0.557513	0	0.383938	0	1.01036	0	0.0569948	0.0207254	94.6451	15.0052	0	0	0.0259067	0	0.0103627
N21	N2	Atlantic, Baltic and Arctic coastal shingle beach	coastal_habitat	75	5	0.00396825	0.250992	0.00396825	0.0138889	0	0.0337302	0	0	4.89187	69.9744	1.52262	0	0	0	0	0
N22	N2	Mediterranean and Black Sea coastal shingle beach	coastal_habitat	60	5	0	0.0298507	0	0	0	0.253731	0	0	0	80.5821	5.13433	0	0	0	0	0
N31	N3	Atlantic and Baltic rocky sea cliff and shore	coastal_habitat	50	0	0	0.271605	0.0185185	0	0	0.154321	0	0	0.364198	47.2531	0	0	0	0	0	0
N32	N3	Mediterranean and Black Sea rocky sea cliff and shore	coastal_habitat	80	0	0	0.558408	0	0.00117713	0	0.854821	0	0.0100897	0.0201794	64.7878	3.2523	0	0	0.121076	0	0.0190583
N34	N3	Atlantic and Baltic soft sea cliff	coastal_habitat	30	0	0	0	0	0	0	0.0333333	0	0	0.25	112.752	0.0333333	0	0	0	0	0
N35	N3	Mediterranean and Black Sea soft sea cliff	coastal_habitat	50	0	0	2.25658	0	0.0618421	0	0.296053	0	0	0	66.475	1.89211	0	0	0.00657895	0	0.0263158
Q11	Q1	Raised bog	wetland	0	5	0.57947	0.107465	0.342173	0.130885	0.00782661	1.70452	0	0	14.8275	59.2818	0	0.00331126	0.00993377	0.0133052	1.04591	0.0168573
Q12	Q1	Blanket bog	wetland	0	15	0.849638	0.0120773	0.0344203	0.00241546	0	0.263285	0	0.00724638	0.333575	106.993	0	0	0.00483092	0.134058	0	0
Q21	Q2	Oceanic valley mire	wetland	0	15	0.614629	0.113187	0.229845	0.066204	0	0.145222	0	0	0.670475	93.1134	0	0.00160171	0	0.0859584	0.12771	0.02189
Q22	Q2	Poor fen	wetland	0	0	0.218056	0.560887	0.441524	0.278078	0.00294497	0.0551261	0	0	1.70156	73.7722	0	0.000736241	0.00441745	0.0560464	0.377508	0.00635008
Q23	Q2	Relict mire of Mediterranean mountains	wetland	5	0	0.110092	0	0	0	0	0	0	0	11.1743	77.3945	0	0	0.0183486	0	0.0733945	0.0183486
Q24	Q2	Intermediate fen and soft-water spring mire	wetland	0	5	0.578867	0.438783	0.112139	0.125615	0.00152156	0.00676247	0	0	2.98517	90.3016	8.45309e-05	0.00169062	0.00253593	0.0791209	0.0747591	0.00135249
Q25	Q2	Non-calcareous quaking mire	wetland	0	20	0.0657506	0.0725691	0.0995999	0.0275178	0	0.0202122	0	0	0.31936	49.9477	0	0	0	0	0.106523	0.00156549
Q3	Q3	Palsa and polygon mires	wetland	15	5	1.69231	0	0	0	0	11.2024	0	0	24.5364	7.16599	0	0	0	0	0	0
Q41	Q4	Alkaline, calcareous, carbonate-rich small-sedge spring fen	wetland	0	5	0.322554	0.424773	0.112914	0.196399	0.00152783	0.00654784	0	0	8.27555	98.5481	0	0.000727537	0.000727537	0.017279	0.155802	0.00152783
Q42	Q4	Extremely rich moss-sedge fen	wetland	0	5	1.14048	0.649475	0.319004	0.181453	0	0.00593878	0	0	3.06834	90.9499	0	0.00045683	0.00913659	0.042942	0.240978	0.00045683
Q43	Q4	Tall-sedge base-rich fen	wetland	0	0	0.475812	0.629061	0.181679	0.229125	0	0	0	0	1.42366	123.156	0	0.000541516	0	0.0907942	0.232987	9.02527e-06
Q44	Q4	Calcareous quaking mire	wetland	0	10	0.363504	0.0924818	0.0806569	0.020438	0	0	0	0	0.354015	71.3369	0	0	0	0.00145985	0.0163504	0
Q45	Q4	Arctic-alpine rich fen	wetland	0	5	2.50983	0.046832	0.0890725	0	0	0.000459137	0	0	51.4854	50.8555	0	0.00183655	0.0110193	0.0293848	0.00734619	0
Q51	Q5	Tall-helophyte bed	wetland	0	50	0.0122977	0.950463	0.0203743	0.13219	0	0.00213974	0	7.78089e-05	0.086364	99.6396	0.179649	3.89045e-05	0	0.000311236	0.00406162	0.000116713
Q52	Q5	Small-helophyte bed	wetland	0	40	0.00815637	0.49601	0.0130796	0.105621	0	0.00198398	0	0.000220442	0.130245	97.9534	0.35176	0	0	0.00095525	0.00330664	0
Q53	Q5	Tall-sedge bed	wetland	0	10	0.0260123	0.550523	0.0227541	0.122043	0	0.0156879	0	0	0.163046	101.649	0.0279566	0.000134084	0	0.000804505	0.00925181	0.000402253
Q54	Q5	Inland saline or brackish helophyte bed	wetland	0	10	0	0.28185	0	0.0507853	0	0.017452	0	0.0034904	0.0418848	83.2714	1.23752	0	0	0	0	0
R11	R1	Pannonian and Pontic sandy steppe	grassland	45	0	0	1.11511	0	0.043956	0	0	0	0	0.010989	65.0552	2.96374	0	0	0.00137363	0.0398352	0
R12	R1	Cryptogam- and annual-dominated vegetation on siliceous rock outcrops	grassland	10	0	0	0.179412	0.00551471	0.0477941	0	0.0900735	0	0	2.28125	89.3809	0.555147	0	0.0110294	0.0746324	0.00367647	0
R13	R1	Cryptogam- and annual-dominated vegetation on calcareous and ultramafic rock outcrops	grassland	15	0	0.00103466	0.333833	0.00413864	0.0568029	0	0.0682876	0	0.00206932	0.433782	79.9716	0.551371	0	0.0067253	0.0357475	0.0106053	0.0134506
R14	R1	Perennial rocky grassland of the Italian Peninsula	grassland	20	0	0.0112994	0.789548	0	0.148446	0	0.539689	0	0.0324859	12.1237	119.095	0.069209	0	0.00282486	0.28291	0.00282486	0.20904
R15	R1	Continental dry rocky steppic grassland and dwarf scrub on chalk outcrops	grassland	50	0	0	0.78559	0.00668151	0.0634744	0	0.00935412	0	0	1.28508	81.4415	1.87844	0	0	0	0.0690646	0
R16	R1	Perennial rocky grassland of Central and South-Eastern Europe	grassland	15	0	0.0323382	1.43516	0.00671293	0.359288	0.000322737	0.0836372	0	0.000322737	6.28291	93.896	1.24362	0.00358238	0.0240439	0.115249	0.048588	0.020752
R17	R1	Heavy-metal dry grassland of the Balkans	grassland	60	0	0	1.28788	0	0.19697	0	0	0	0	6.21212	117.741	1.62121	0	0.0454545	0.227273	0	0
R18	R1	Perennial rocky calcareous grassland of subatlantic-submediterranean Europe	grassland	25	0	0.0844202	3.69409	0.00176243	0.39582	0	2.6307	0	0.171946	7.06891	118.417	0.76313	0.00528728	0.0267889	0.525812	0.128379	0.200564
R19	R1	Dry steppic submediterranean pasture of the Amphi-Adriatic region	grassland	15	0	0.28381	1.94686	0	0.60381	0	0.365714	0	0.0285714	17.9981	112.2	4.38952	0	0.24381	0.434286	0.00761905	0.0571429
R1A	R1	Semi-dry perennial calcareous grassland (meadow steppe)	grassland	0	0	0.0105394	1.71655	0.0241189	0.383377	0.0005067	0.176974	0	0.00321191	3.85339	136.175	2.57976	0.00450118	0.0106688	0.126938	0.084122	0.0102297
R1B	R1	Continental dry grassland (true steppe)	grassland	0	0	0.00208141	1.24476	0.000616713	0.0954086	0	0.0161887	0	0	0.329109	85.54	13.3885	0.000308356	0.00246685	0.0121955	0.00868023	0.00143386
R1C	R1	Desert steppe	grassland	40	0	0	0.430744	0	0	0	0.210356	0	0	0.00161812	54.1854	2.75113	0	0	0	0	0
R1D	R1	Mediterranean closely grazed dry grassland	grassland	15	0	0	0.181501	0	0.008726	0	0.144852	0	0.0069808	0.317627	117.45	2.94764	0	0.0052356	0.0366492	0	0
R1E	R1	Mediterranean tall perennial dry grassland	grassland	5	0	0	2.57252	0	0.0918919	0	2.76128	0	0.162162	0.888297	84.3554	6.46982	0	0	0.275676	0	0.0765766
R1F	R1	Mediterranean annual-rich dry grassland	grassland	5	0	0	0.042316	0	0.00757576	0	0.0746753	0	0.00227273	0.0703463	88.0498	0.265693	0	0	0	0	0.00974026
R1G	R1	Iberian oromediterranean siliceous dry grassland	grassland	60	0	0	0.0894942	0.0077821	0	0	0.0155642	0	0	56.4514	23.7393	0	0	0.342412	0.140078	0	0
R1H	R1	Iberian oromediterranean basiphilous dry grassland	grassland	40	0	0.0869565	0.695652	0	0.0173913	0	0.626087	0	0	29.8685	57.301	0	0	0.0713043	0.0869565	8.69565e-05	0
R1J	R1	Cyrno-Sardean oromediterranean siliceous dry grassland	grassland	20	0	0	2.81579	0	0.210526	0	0.105263	0	0	2.47368	50.3947	0	0	1.47368	0	0	0.0526316
R1K	R1	Balkan and Anatolian oromediterranean dry grassland	grassland	0	0	0	0.142857	0	0	0	0.928571	0	0	22.8095	67.5714	0	0	0	0	0	0
R1M	R1	Lowland to montane, dry to mesic grassland usually dominated by Nardus stricta	grassland	0	0	0.0121951	0.998171	0.141028	0.229181	0	0.0959495	0	0.00348432	2.74347	111.453	0.00174216	0.00087108	0.0121951	0.0923345	0.126742	0.00143728
R1N	R1	Open Iberian supramediterranean dry acid and neutral grassland	grassland	25	0	0	1	0	0	0	0	0	0	16.5	32	0	0	1	1	0	0
R1P	R1	Oceanic to subcontinental inland sand grassland on dry acid and neutral soils	grassland	10	0	0	0.301093	0.040242	0.159016	0	0.0275176	0	0.0009758	0.283568	92.86	0.394789	0.00058548	0.00039032	0.0322014	0.198048	0.00175644
R1Q	R1	Inland sanddrift and dune with siliceous grassland	grassland	0	0	0	0.146198	0.0156234	0.108122	0	0.0206932	0	0	0.198655	41.4827	0.177501	0.00103466	0.00413864	0.0988101	0.418314	0.00181066
R1R	R1	Mediterranean to Atlantic open, dry, acid and neutral grassland	grassland	0	0	0	0.286295	0.00058072	0.0412311	0	0.68583	0	0.0348432	0.902439	92.1574	3.16086	0	0	0.106272	0.00116144	0.0534262
R1S	R1	Heavy-metal grassland in Western and Central Europe	grassland	30	0	0	0	0	0	0	0	0	0	0.697674	134.465	0	0	0	0	0.0465116	0
R21	R2	Mesic permanent pasture of lowlands and mountains	grassland	0	0	0.00434182	0.105951	0.00606039	0.0319707	0.000326999	0.0105693	0	0.000544999	2.36034	124.67	0.145744	0.00231443	0.00222359	0.00661265	0.00787705	0.00297933
R22	R2	Low and medium altitude hay meadow	grassland	0	0	0.00336791	0.341755	0.0200321	0.144838	4.91666e-05	0.0177393	0	7.70277e-05	1.13369	144.987	0.0648311	0.000594916	0.00059	0.00637855	0.0174525	0.00264516
R23	R2	Mountain hay meadow	grassland	0	0	0.0889401	0.297465	0.0760369	0.184447	0.00921659	0	0	0	26.5735	149.696	0	0.00483871	0.0532258	0.0172811	0.0912442	0.00230415
R24	R2	Iberian summer pasture (vallicar)	grassland	0	0	0	0.571429	0	0	0	0.535714	0	0	3.67857	109.893	0	0	0	0.285714	0	0
R31	R3	Mediterranean tall humid inland grassland	grassland	0	0	0.00354925	1.03372	0.00177462	0.132209	0	0.476486	0	0.0133097	2.02662	112.761	5.98137	0	0.00177462	0.503106	0.00266193	0.0700976
R32	R3	Mediterranean short moist grassland of lowlands	grassland	0	0	0.016	0.248	0.016	0.016	0	0.344	0	0	3.392	91.856	0.224	0	0	0.328	0.096	0.016
R33	R3	Mediterranean short moist grassland of mountains	grassland	5	0	0	0.43038	0	0.00791139	0	0.00949367	0	0	33	103.65	0.0110759	0	0.0617089	0.0949367	0	0.00474684
R34	R3	Submediterranean moist meadow	grassland	0	0	0	0.102228	0	0.0419397	0	0.00262123	0	0	0.870249	205.641	3.85714	0	0.00262123	0.00262123	0	0
R35	R3	Moist or wet mesotrophic to eutrophic hay meadow	grassland	0	0	0.0131026	0.259275	0.0247411	0.112336	0.000155751	0.00495678	0	0	4.21366	128.795	0.0444319	3.89378e-05	0	0.00179114	0.0126042	0.00276458
R36	R3	Moist or wet mesotrophic to eutrophic pasture	grassland	0	10	0.00345088	0.151908	0.00486011	0.0684196	0	0.0019248	0	0	0.2536	119.261	0.640036	0	0	6.87427e-05	0.00118925	0.00206228
R37	R3	Temperate and boreal moist or wet oligotrophic grassland	grassland	0	0	0.103999	0.954619	0.146097	0.284222	0.004021	0.22588	0	0.0021557	2.10889	140.944	0.00335083	0.00167542	0.00346253	0.0408355	0.0655322	0.0122305
R41	R4	Snow-bed vegetation	grassland	50	0	0.0632287	0.0044843	0.000358744	0	0.0170404	0	0	0	57.8449	8.47659	0	0.00358744	0.00358744	0	0.00358744	0.0044843
R42	R4	Boreal and Arctic acidophilous alpine grassland	grassland	5	0	0.403378	0	0.0650901	0	0	0	0	0	36.3908	25.5502	0	0	0.0344595	0.0045045	0	0
R43	R4	Temperate acidophilous alpine grassland	grassland	20	0	0.0664722	0.0705555	0.00360599	0.00145831	0.200795	0.00251889	0	0	65.9789	40.6692	0.00159088	0.0255071	0.121371	0.0338062	0.0767069	0.0059658
R44	R4	Arctic-alpine calcareous grassland	grassland	60	0	0.394729	0.25897	0.0254456	0.119151	0.264505	0.0255973	0	0	64.1522	36.2795	0.00910125	0.038832	0.117596	0.0613197	0.259518	0.0201365
R45	R4	Alpine and subalpine calcareous grassland of the Balkans and Apennines	grassland	10	0	0.0692308	0.4875	0.00384615	0.174038	0	0.325	0	0	48.1885	71.0575	0.365385	0	0.205769	0.436538	0.035	0.103846
R51	R5	Thermophilous forest fringe of base-rich soils	grassland	0	0	0.0394737	2.81673	0.0535714	1.16372	0	0.278195	0	0.0037594	5.82876	106.51	0.0413534	0.0075188	0.0112782	0.0695489	0.093985	0.0845865
R52	R5	Forest fringe of acidic nutrient-poor soils	grassland	0	0	0.0110497	6.19613	0.378177	1.99475	0	1.70166	0	0.453039	0.875691	81.9378	0	0.0138122	0	0.0303867	0.101105	0.0359116
R54	R5	Pteridium aquilinum vegetation	grassland	0	0	0.00440529	2.85471	0.204053	0.717004	0	1.69357	0	0.0574449	0.920793	144.715	0.173568	0.0211454	0.00792952	0.0563877	0.129251	0.0309251
R55	R5	Lowland moist or wet tall-herb and fern fringe	grassland	0	0	0.0245863	0.866663	0.0231813	0.288471	0	0.255096	0	0.00257769	2.25689	114.849	0.956281	0.000178593	0	0.000119062	0.0160257	0.00528039
R56	R5	Montane to subalpine moist or wet tall-herb and fern fringe	grassland	0	0	0.23679	0.968485	0.144658	0.187796	0.117255	0.00625838	0	0.000894055	77.4828	50.2578	0	0.00961109	0.0175235	0.00447027	0.153286	0.0134555
R57	R5	Herbaceous forest clearing vegetation	grassland	0	0	0.0688208	4.58137	0.285566	1.0558	0.00188679	0.138208	0	0.0141509	2.8141	95.0217	0.0673113	0.0101415	0.000943396	0.00872642	0.261415	0.0443396
R61	R6	Mediterranean inland salt steppe	grassland	10	0	0	0.0694444	0	0.263889	0	3.23611	0	0	0	64.8403	11.7778	0	0	0	0	0
R62	R6	Continental inland salt steppe	grassland	10	0	0	0.221647	0	0.00137276	0	0.00765576	0	0	0.219641	53.1622	11.8032	0	0	0	0	0
R63	R6	Temperate inland salt marsh	grassland	10	10	0	0.0529909	0	0.0176203	0	0.00520156	0	0	0.249415	89.1366	1.73895	0	0	0	0	0
R64	R6	Semi-desert salt pan	grassland	99	0	0	1.18182	0	0	0	0.333333	0	0	0	40.0771	6.30303	0	0	0	0	0
R65	R6	Continental subsaline alluvial pasture and meadow	grassland	0	0	0	0.20122	0	0.0365854	0	0	0	0	0	65.2024	3.46463	0	0	0	0	0
S11	S1	Shrub tundra	scrub	20	0	8.00261	0.00044964	0.141187	0	0.0823741	1.03966	0	0	48.5125	9.77887	0	0	0.379676	0.0961331	0.0289568	0
S12	S1	Moss and lichen tundra	scrub	30	0	2.88974	0	0.00512821	0	0	0.923077	0	0	18.1923	3.02564	0	0	0	0.0128205	0	0
S21	S2	Subarctic and alpine dwarf Salix scrub	scrub	10	0	0.587095	0.011879	0.0151188	0.00701944	0.249136	0	0	0	101.698	12.6228	0	0.011987	0.0151188	0.0049676	0.100162	0.12743
S22	S2	Alpine and subalpine ericoid heath	scrub	20	0	0.618956	0.620814	0.0823788	0.0306133	9.28471	0.0572732	0	0.00236526	67.5055	53.2023	0.00642	0.0480824	0.978814	0.84374	0.438708	0.00685927
S23	S2	Alpine and subalpine Juniperus scrub	scrub	0	0	0.590887	2.45312	0.0380912	0.108277	0.973818	0.558277	0	0.00253378	23.7731	44.5581	0.0557432	0.0485642	44.935	5.17736	0.536149	0.0472973
S24	S2	Subalpine genistoid scrub of the Amphi-Adriatic region	scrub	35	0	1.16346	2.75	0.0673077	1.10577	0.0288462	0.721154	0	0	21.5192	130.308	0	0	0.663462	0.355769	0.173077	0
S25	S2	Subalpine and subarctic deciduous scrub	scrub	20	0	69.0025	3.42642	0.607062	0.454442	1.60137	0.0205011	0	0	44.8686	51.7801	0	0.0649203	0.226651	0.109339	0.589066	0.0250569
S26	S2	Subalpine Pinus mugo scrub	scrub	20	0	1.71755	1.53741	0.551241	0.109663	6.32855	0.0070922	0	0	26.7161	52.3002	0	0.126862	1.03812	0.511525	76.427	0.0966312
S31	S3	Lowland to montane temperate and submediterranean Juniperus scrub	scrub	0	0	1.01401	6.20127	0.182675	0.868025	0.434395	1.49554	0	0.0522293	21.3749	89.3149	0.0764331	0.0165605	0	63.0484	0.346497	0.0675159
S32	S3	Temperate Rubus scrub	scrub	0	0	0.107504	72.7485	0.278127	1.01427	0.00784698	0.883865	0	0.0140265	1.4873	56.0658	0.38975	0.00343306	0.0196175	0.0397254	0.127563	0.0230505
S33	S3	Lowland to montane temperate and submediterranean genistoid scrub	scrub	10	0	0	65.8752	0.10592	1.0229	0	8.13409	0	0.148359	2.25913	43.8349	0.0356633	0	0.398003	2.77461	0.206847	0.111983
S34	S3	Balkan-Anatolian submontane genistoid scrub	scrub	10	0	0	45.8491	0	0.886792	0	0.327044	0	0	2.8805	118.05	5.84906	0	0.081761	0.874214	0.132075	0.106918
S35	S3	Temperate and submediterranean thorn scrub	scrub	0	0	0.0818595	84.5698	0.113087	3.48782	0.0227388	3.14022	0	0.0722587	0.793734	46.1378	0.159778	0.000505306	0.00176857	0.490147	0.05048	0.0364325
S36	S3	Low steppic scrub	scrub	0	0	0.00301659	62.1603	0.0392157	0.696078	0	0.00603318	0	0	0.505279	75.2856	1.74495	0	0	0.0618401	0.0279035	0
S37	S3	Corylus avellana scrub	scrub	10	0	0.116208	85.4701	0.324261	2.81458	0	7.45647	0	0.198573	1.60173	66.293	0	0.00101937	0	0.0805301	0.0958206	0.0672783
S38	S3	Temperate forest clearing scrub	scrub	0	0	0.588443	68.5755	9.35896	18.6797	0.00471698	0.729245	0	0.13467	3.98561	99.113	0.00966981	0.219575	0.00141509	0.0943396	2.2217	0.245519
S41	S4	Wet heath	scrub	0	10	0.239757	0.594929	0.465801	0.309452	0.00121704	0.876268	0	0.000811359	0.84211	103.916	0.00121704	0.00324544	0.0196755	0.0661258	0.370588	0.0117647
S42	S4	Dry heath	scrub	0	0	0.00425356	0.922575	0.315409	0.646905	0	1.75357	0	0.0188679	3.96483	100.88	0.0436941	0.00468388	0.0140682	0.234326	0.499719	0.0266468
S51	S5	Mediterranean maquis and arborescent matorral	scrub	0	0	0.00439947	19.7963	0.0153982	0.620326	0	36.6005	0.00131984	4.5121	0.369556	31.4529	0.314562	0	0.227013	36.8025	0.00923889	0.443907
S52	S5	Submediterranean pseudomaquis	scrub	5	0	0.110837	22.6773	0.0221675	4.11084	0	57.2192	0	1.70197	2.97291	67.6714	0.246305	0	0.433498	7.43103	0.369458	0.482759
S53	S5	Spartium junceum scrub	scrub	20	0	0	77.2424	0	3.83636	0	7.2303	0	0.660606	0.490909	64.7818	0.327273	0	0	1.71515	0.0424242	0.593939
S54	S5	Thermomediterranean arid scrub	scrub	10	0	0	59.4201	0	0.405204	0	26.8067	0.0111524	1.75836	0.104089	48.6766	1.52416	0	0	2.37918	0	0.185874
S61	S6	Western basiphilous garrigue	scrub	30	0	0.0239234	7.37679	0	0.424641	0	30.36	0	0.840311	1.72727	99.4855	0.307416	0	0.0406699	9.48206	0.027512	0.909091
S62	S6	Western acidophilous garrigue	scrub	25	0	0	9.03774	0	0.556604	0	67.0943	0	0.603774	0.424528	48.8585	0.0849057	0	0.264151	5.61321	0	1.01887
S63	S6	Eastern garrigue	scrub	50	0	0.00125628	31.1206	0	0.356784	0	11.5276	0	1.32663	1.21784	108.372	1.10804	0	0.0301508	13.5176	0.0251256	0.253769
S65	S6	Mediterranean gypsum scrub	scrub	50	0	0	1.32258	0	0	0	8.46774	0	0.0645161	0.16129	83.0806	0.193548	0	0	0.209677	0	0.0967742
S66	S6	Mediterranean halo-nitrophilous scrub	scrub	20	0	0	5.72222	0	0.0222222	0	7.6	0	0.0444444	0	67.0724	22.8833	0	0	0	0	0
S67	S6	Aralo-Caspian semi-desert	scrub	60	0	0	0.767606	0	0	0	0.938967	0	0	0	30.6075	5.60798	0	0	0	0	0
S68	S6	Semi-desert sand dune with sparse scrub	scrub	80	0	0	0.45098	0	0	0	0	0	0	0	37.598	2.17647	0	0	0	0	0
S71	S7	Western Mediterranean spiny heath	scrub	10	0	0	55.1688	0	0	0	12.9221	0	0.285714	0.506494	47.9091	0.025974	0	0.0779221	1.50649	0	0.025974
S72	S7	Eastern Mediterranean spiny heath (phrygana)	scrub	15	0	0	17.5988	0	0.0958084	0	6.13174	0	0.377246	0.143713	140.228	1.15569	0	0	1.42515	0	0.0419162
S73	S7	Western Mediterranean mountain hedgehog-heath	scrub	25	0	0.0581395	5.2907	0	0.151163	0	39.3953	0	0.0581395	28.4186	73	0	0	1.03488	1.77907	0.325581	0.0581395
S74	S7	Central Mediterranean mountain hedgehog-heath	scrub	10	0	0.00959233	27.0048	0	0.0671463	0	1.8753	0	0.0863309	3.03357	116.832	0.00479616	0	0.215827	0.81295	0	0.0479616
S75	S7	Eastern Mediterranean mountain hedgehog-heath	scrub	20	0	0	13.6506	0	0.143312	0	1.36624	0	0.0573248	3.56783	100.29	1.41401	0	0.0828025	0.127389	0	0.044586
S91	S7	Temperate riparian scrub	scrub	10	10	5.94077	66.2207	0.325266	2.56342	0	0.369696	0	0.00808754	2.14068	61.6928	0.322455	0.0104662	0.00190295	0.0765937	0.114653	0.000951475
S92	S7	Salix fen scrub	scrub	0	0	11.3031	55.314	0.522531	0.829704	0.000757767	0.283632	0	0.00530437	1.02238	77.5201	0.0245011	0	0	0.161531	0.0741601	0.00583481
S93	S7	Mediterranean riparian scrub	scrub	0	0	0	57.7833	0	0.574553	0	24.1153	0	0.290258	0.0159046	42.8145	1.68191	0	0	0.208748	0	0.0457256
S94	S7	Semi-desert riparian scrub	scrub	25	0	0	47.0261	0	0.217391	0	0.0652174	0	0	0	32.8087	11.437	0	0	0	0	0
T11	T1	Temperate Salix and Populus riparian forest	forest	0	5	0.185781	27.7015	0.760343	70.5629	0	0.933834	0	0.00535906	1.31783	103.683	0.18428	0.000714541	0	0.00535906	0.108253	0.00571633
T12	T1	Alnus glutinosa-Alnus incana forest on riparian and mineral soils	forest	0	5	0.231357	19.4217	20.776	61.6946	0.000118329	1.17908	0	0.102165	7.97411	120.076	0.0118329	0.0150278	0	0.0204236	1.82297	0.268087
T13	T1	Temperate hardwood riparian forest	forest	0	5	0.037754	30.8473	1.69179	86.7124	0	2.58657	0	0.0879739	3.25601	96.2231	0.00594177	0.0126203	0	0.025918	0.281949	0.0586334
T14	T1	Mediterranean and Macaronesian riparian forest	forest	0	5	0	26.418	0.0150188	76.6996	0	11.6433	0	1.50563	0.048811	52.6996	0.439299	0	0	0.60826	0	0.342929
T15	T1	Broadleaved swamp forest on non-acid peat	forest	0	10	0.251946	16.3608	5.11673	68.6722	0	0.0291937	0	0.00973123	1.14935	87.9903	0	0.000463392	0	0.0143188	1.20412	0.0382298
T16	T1	Broadleaved mire forest on acid peat	forest	0	10	1.41409	14.6776	43.9375	19.1908	0	1.13742	0	0.182975	3.67527	77.6257	0	0.0575627	0.00716846	0.261505	4.97179	0.143799
T17	T1	Fagus forest on non-acid soils	forest	0	0	0.210138	8.73923	0.610163	88.4396	0.157083	4.12558	0	0.316796	4.27315	77.5716	0.000156882	0.196298	0.00884817	0.0697342	2.3921	2.93471
T18	T1	Fagus forest on acid soils	forest	0	0	0.0463438	3.51953	1.53877	84.1976	0.195647	0.817559	0	1.57081	2.15775	47.5635	0.000611396	0.309758	0.00330154	0.146124	4.63597	1.75619
T19	T1	Temperate and submediterranean thermophilous deciduous forest	forest	0	0	0.124281	25.2414	0.152979	81.119	0.0976857	8.7005	0	1.3407	4.004	72.3514	0.194508	0.00896305	0.00639304	1.59033	0.40661	0.518425
T1A	T1	Mediterranean thermophilous deciduous forest	forest	0	0	0	32.2978	0	63.1881	0	30.395	0	18.7492	0.648903	71.047	0.112853	0	0	14.2006	0.0564263	3.72414
T1B	T1	Acidophilous Quercus forest	forest	0	0	0.00884786	13.7616	4.19161	77.2026	0.00500096	1.00685	0	1.45622	0.784468	63.973	0.000884786	0.140325	0.00307751	0.438882	2.32125	0.549134
T1C	T1	Temperate and boreal mountain Betula and Populus tremula forest on mineral soils	forest	0	0	4.40411	5.28082	50.1	2.61644	1.84932	0	0	0	20.7493	78.789	0	0.39726	0.164384	0	7.08219	0.164384
T1D	T1	Southern European mountain Betula and Populus tremula forest on mineral soils	forest	10	0	1.5625	52.375	7.5	74.875	0	0.375	0	1.5	4.9375	64.6875	0	0	0	16.4375	0.1875	0.125
T1E	T1	Carpinus and Quercus mesic deciduous forest	forest	0	0	0.00744676	21.5709	1.684	90.7473	8.604e-05	6.25669	0	0.37254	1.18118	89.078	0.00124758	0.0717789	0	0.127924	1.4895	0.32641
T1F	T1	Ravine forest	forest	0	0	0.823007	18.5606	1.19741	87.65	0.00505651	4.2912	0	0.254462	6.52692	108.515	0.000297442	0.0802201	0.00609756	0.0348305	1.43508	1.33113
T1G	T1	Alnus cordata forest	forest	0	0	0	38.3431	0	82.1961	0	9.02941	0	1.7549	0.519608	104.059	0	0	0	0.0980392	0	0.0196078
T1H	T1	Broadleaved deciduous plantation of non site-native trees	forest	0	0	0.0250429	27.8927	1.6695	79.9985	0	3.2305	0	0.211835	0.585352	73.9719	0.0726244	0.282333	0	0.0234991	2.18758	0.46542
T21	T2	Mediterranean evergreen Quercus forest	forest	0	0	0.00422403	16.3824	0.0111076	16.1962	0	26.8281	0	63.965	0.517209	36.0596	0.0639862	0	0.010169	5.57669	0.0311327	1.8574
T22	T2	Mainland laurophyllous forest	forest	0	0	0	45.5234	0.0703125	15.7891	0	25.5859	0	44.5492	0.078125	38.3461	0.03125	0	0	0.804688	0	0.226562
T24	T2	Olea europaea-Ceratonia siliqua forest	forest	15	0	0	68.1961	0	5.0028	0	20.6094	0.00560224	6.95378	0.256303	36.9132	0.537815	0	0	2.67927	0	0.896359
T25	T2	Phoenix theophrasti vegetation	forest	20	0	0	12.125	0	2	0	12.125	0	64.5	0	26.875	0	0	0	0	0	0
T27	T2	Ilex aquifolium forest	forest	15	0	0.0402685	15.4785	5.34966	29.6738	0.0201342	7.28188	0	67.557	0.422819	46.0309	0	0	0	0.718121	0.0536913	1.43624
T29	T2	Broadleaved evergreen plantation of non site-native trees	forest	0	0	0	21.3333	0.333333	11.1667	0	14.9167	0	79.5833	0	48.25	0	0	0	0.166667	0	7.08333
T31	T3	Temperate mountain Picea forest	forest	0	0	0.757704	4.77532	2.48288	4.32655	0.176093	0.0643564	0	0.00948845	18.6582	81.6174	0.00134076	0.97665	0.114398	0.0867677	64.0682	3.01142
T32	T3	Temperate mountain Abies forest	forest	0	0	0.474138	12.5658	2.0189	15.8947	0.307886	4.07337	0	0.320377	4.67994	90.1095	0.000697837	0.271598	0.00572226	0.022889	8.68749	63.4243
T33	T3	Mediterranean mountain Abies forest	forest	20	0	0.00699301	12.8007	0.269231	21.7832	0	4.97203	0	2.30769	1.26573	68.4161	0	0	0.00699301	1.68881	0.297203	72.035
T34	T3	Temperate subalpine Larix, Pinus cembra and Pinus uncinata forest	forest	0	0	4.21428	4.07358	2.01537	1.35278	14.3208	0.0363761	0	0	39.5849	81.8872	0	37.3798	1.21071	0.748113	21.3555	0.614139
T35	T3	Temperate continental Pinus sylvestris forest	forest	0	0	0.0239165	5.59323	1.95925	7.88356	0.00607822	0.248124	0	0.000924947	6.81822	62.2023	0.00952696	0.133998	0.00660677	1.84909	63.7869	0.416742
T36	T3	Temperate and submediterranean montane Pinus sylvestris-Pinus nigra forest	forest	0	0	0.564506	14.3955	0.467583	11.2329	0.421742	4.18468	0	0.166994	15.7491	106.811	0.0157171	0.259332	0.0844794	3.39614	46.8461	15.6071
T37	T3	Mediterranean montane Pinus sylvestris-Pinus nigra forest	forest	5	0	0.0224719	8.18202	0.195506	5.52135	0.0179775	6.67865	0	1.1236	2.71011	74.7056	0	0	3.94157	6.46067	20.7236	46.173
T39	T3	Mediterranean and Balkan subalpine Pinus heldreichii-Pinus peuce forest	forest	15	0	0.704861	3.9809	0.307292	2.15451	0	3.21181	0	0.00347222	14.3003	83.5899	0	0	2.88542	1.05903	7.06597	69
T3A	T3	Mediterranean lowland to submontane Pinus forest	forest	5	0	0	17.5413	0.0233658	3.5386	0	27.894	0	7.96856	1.21196	63.354	0.233658	0	0	11.881	0.118498	58.5955
T3C	T3	Taxus baccata forest	forest	10	0	0.221154	20.2514	0.312981	32.4101	0	17.1538	0	6.69712	1.00481	48.7034	0	0	0	0.240385	2.57692	61.6683
T3D	T3	Mediterranean Cupressaceae forest	forest	30	0	0.0124224	6.60901	0	2.63075	0	4.95031	0	5.23292	1.09037	61.4286	0.565528	0	0.291925	4.28882	0.136646	60.7733
T3F	T3	Dark taiga	forest	0	0	0.781895	11.4697	9.31337	8.44565	0	0.0175015	0	0	6.06153	88.7666	0	0.210018	0.00030175	0.221424	65.2851	0.0102595
T3G	T3	Pinus sylvestris light taiga	forest	0	0	0.223983	6.13319	3.81743	5.94925	0	0.553704	0	0	12.3732	63.7805	0	0.0329336	0.000856531	1.47019	58.5312	0
T3H	T3	Larix light taiga	forest	0	0	15.75	2.09762	11.7119	4.11905	0	0.00238095	0	0	24.1786	74.855	0	48.0476	0	4.63333	27.2857	0
T3J	T3	Pinus and Larix mire forest	forest	0	0	0.526879	1.60972	3.80357	1.7093	0.264204	8.42395	0	0.000169851	14.8905	62.011	0	0.0250531	0.0174098	0.488068	59.6509	0.0569851
T3K	T3	Picea mire forest	forest	0	0	0.507925	1.74769	4.7103	1.35569	0.0925072	0.411671	0	0	14.8491	66.2148	0	0.111671	0.0936599	0.206628	57.0697	0.956052
T3M	T3	Coniferous plantation of non site-native trees	forest	0	0	0.0510678	16.6494	3.46671	11.6036	0.00897555	1.23909	0	0.380842	2.2009	59.5388	0.0171773	4.75094	0.00201176	0.371634	42.5284	18.3148
U21	U2	Boreal and arctic siliceous scree and block field	other	60	0	0.122222	0	0	0	0	0	0	0	9.53333	7.23704	0	0	1.03704	0	0.0740741	0
U22	U2	Temperate high-mountain siliceous scree	other	95	0	0.0369718	0.040493	0.00352113	0.0193662	0.0352113	0	0	0	15.0049	5.33468	0	0	0.00352113	0	0.00704225	0
U23	U2	Temperate, lowland to montane siliceous scree	other	95	0	0	0.964062	0.075	0.617188	0	0.114062	0	0.0320312	0.775781	20.3258	0	0	0	0.05625	0.090625	0.0585938
U24	U2	Mediterranean siliceous scree	other	95	0	0.0165289	0.173554	0	0.0909091	0	0.181818	0	0	7.7438	15.9504	0.0413223	0	0.0413223	0.0909091	0	0.173554
U25	U2	Boreal and arctic base-rich scree and block field	other	95	0	0.407407	0	0.0222222	0	0	0	0	0	12.0519	7.13333	0	0	0.444444	0	0	0
U26	U2	Temperate high-mountain base-rich scree and moraine	other	95	0	0.0352697	0.0489627	0.00207469	0.00954357	0.0134855	0.00103734	0	0	17.5246	5.29206	0	0.0126556	0.0105913	0.00414938	0.0344398	0
U27	U2	Temperate, lowland to montane base-rich scree	other	95	0	0.0824053	0.480735	0.032294	0.154677	0.00445434	0.0300668	0	0.000111359	1.92272	20.7162	0.438419	0.00890869	0.00445434	0.0138085	0.07049	0.00612472
U28	U2	Western Mediterranean base-rich scree	other	95	0	0.17449	0.839796	0	0.35	0	0.428571	0	0.0204082	3.81429	20.2408	0.306122	0	0.0204082	0.0714286	0.0612245	0.0918367
U29	U2	Eastern Mediterranean base-rich scree	other	95	0	0	1.2093	0	0	0	0.0465116	0	0.0697674	2.18605	21.7209	0	0	0	0.0697674	0	0.0697674
U2A	U2	Crimean base-rich screes	other	95	0	0	0	0	0	0	0	0	0	0	31.5	0	0	0	0	0	0
U32	U3	Temperate high-mountain siliceous inland cliff	other	95	0	0	0.308824	0	0.0147059	0.110294	0.0147059	0	0	11.9926	11.3971	0.0588235	0	0.0588235	0.0367647	0.0441176	0
U33	U3	Temperate, lowland to montane siliceous inland cliff	other	95	0	0.00769231	0.484615	0.161538	0.277308	0	0.0307692	0	0	0.753846	19.6323	0.00961538	0	0	0.00769231	0.192308	0.00769231
U34	U3	Mediterranean siliceous inland cliff	other	95	0	0.115385	0.738462	0.0153846	0.184615	0	0.392308	0	0.146154	2.76923	20.2538	0.130769	0	0.192308	0.223077	0	0.0461538
U35	U3	Boreal and arctic base-rich inland cliff	other	95	0	0.633333	0	0.0333333	0	0	0	0	0	7.88889	8.38889	0	0	0	0	0	0
U36	U3	Temperate high-mountain base-rich inland cliff	other	95	0	0.27561	0.0749129	0	0.00522648	0.0696864	0.00696864	0	0	16.0979	4.97282	0	0	0.0365854	0.0174216	0.00522648	0.00348432
U37	U3	Temperate, lowland to montane base-rich inland cliff	other	95	0	0.21621	0.482537	0.00571652	0.174941	0.00814409	0.128818	0	0.000234926	2.31543	18.3683	0.128896	0.00164448	0	0.021065	0.0382929	0.0234926
U38	U3	Mediterranean base-rich inland cliff	other	95	0	0.129114	0.987342	0	0.0987342	0	0.612658	0	0.0455696	1.07342	20.4242	0.0911392	0	0.0101266	0.321519	0.0303797	0.0708861
U3A	U3	Temperate ultramafic inland cliff	other	95	0	0.0540541	0.486486	0	0.162162	0	0	0	0	1.45946	23.6757	0.378378	0	0.0540541	0	0.378378	0
U3B	U3	Mediterranean ultramafic inland cliff	other	95	0	0	0	0	0.05	0	0.3	0	0	3.7	20.8	0	0	0	0	0	0.1
U3D	U3	Wet inland cliff	other	95	0	0.0958904	0.369863	0	0.136986	0	0.136986	0	0.0273973	2.90411	18.6164	0.0273973	0	0	0.123288	0	0
U52	U5	Polar desert	other	95	0	0.06	0	0	0	0	0	0	0	2.54	0.36	0	0	0	0	0	0
U61	U6	Subarctic volcanic field	other	95	0	0.4	0	0.6	0	0	0	0	0	17.1333	5.2	0	0	0	0	0	0
U62	U3	Mediterranean, Macaronesian and temperate volcanic field	other	95	0	0	0	0	0	0	0	0	0	3.32258	12.129	0	0	0	0	0	0
V11	V1	Intensive unmixed crops	man-made.veg	0	0	0.00121359	0.0837513	0.00431499	0.0517934	0	0.00244067	0	0.000269687	0.0451321	127.919	5.34977	0	0	0.000404531	0.00283172	0.000809061
V12	V1	Mixed crops of market gardens and horticulture	man-made.veg	0	0	0	0.189244	0	0.0369186	0	0.0174419	0	0	0.0151163	120.278	17.4605	0	0	0	0.0116279	0
V13	V1	Arable land with unmixed crops grown by low-intensity agricultural methods	man-made.veg	0	0	0	0.0614281	0.00166834	0.041041	0	0.00467134	0	0.001001	0.0126793	150.571	1.67561	0	0	0	0.001001	0
V14	V1	Inundated or inundatable cropland, including rice fields	man-made.veg	0	0	0	0	0	0.0642105	0	0	0	0	0	105.363	10.8747	0	0	0	0	0
V15	V1	Bare tilled, fallow or recently abandoned arable land	man-made.veg	0	0	0.000140095	0.265948	0.0013776	0.0551742	0	0.00457645	0	0.00130756	0.0422621	85.714	4.82631	0	9.33968e-05	0.000186794	0.00621089	0.000653778
V32	V3	Mediterranean subnitrophilous annual grasslands	man-made.veg	0	0	0	0.899131	0	0.0833367	0	0.728742	0.00363563	0.12139	0.212927	116.743	2.52913	0	0	0.0325187	0	0.0333266
V33	V3	Dry mediterranean lands with unpalatable non-vernal herbaceous vegetation	man-made.veg	0	0	0	0.76699	0	0.110032	0	0.873786	0	0.0226537	1.72492	148.759	2.04207	0	0	0.0355987	0	0.00647249
V34	V3	Trampled xeric grassland with annuals	man-made.veg	0	0	0	0.445686	0	0.0405233	0	0.039604	0	0.128713	0.00636492	39.8524	38.7601	0	0	0.00353607	0.00777935	0.00212164
V35	V3	Trampled mesophilous grassland with annuals	man-made.veg	0	0	0	0.0493373	0.00504944	0.136819	0	0.00147275	0	0	0.152051	73.0522	1.30657	0.00063118	0.000841574	0	0.00988849	0.00063118
V37	V3	Annual anthropogenic herbaceous vegetation	man-made.veg	0	0	0.00229951	0.490735	0.00178212	0.0958321	0	0.0308518	0	0.00977292	0.0436332	81.2393	11.9743	0	9.5813e-05	0.00182045	0.00282648	0.00143719
V38	V3	Dry perennial anthropogenic herbaceous vegetation	man-made.veg	0	0	0.0101724	0.903498	0.0220902	0.269285	0	0.0942134	0	0.00544188	0.296465	102.04	1.48221	0.00168684	0.000146681	0.00308031	0.0353282	0.00360103
V39	V3	Mesic perennial anthropogenic herbaceous vegetation	man-made.veg	0	0	0.00248687	1.83051	0.0145068	0.473114	0	0.208372	0	0.00525007	0.559492	111.515	0.145012	0.000828958	0.000552639	0.00165792	0.0130423	0.00221056
