# Supplementary material for: Climate response to Nature Future scenarios in a regional Earth System Model
Source: Nat Commun. 2026 Mar 16;17:4017. doi: 10.1038/s41467-026-70284-8 (PMC13136345; doi:10.1038/s41467-026-70284-8)
Supplement: Supplementary file 6 — Supplementary Data 3 [file 41467_2026_70284_MOESM6_ESM.xlsx]

## Sheet: README
Sheets
Annual	Annual means and annual maximum temperature
DJF	Seasonal means for December, January, February
MAM	Seasonal means for March, April, May
JJA	Seasonal means for June, July, August
SON	Seasonal means for September, October, November
Columns
Recent	Climate in the recent historical period (2006-2015)
SSP1	Climate under the reference (SSP1 storyline, 2036-2050)
NfN-SSP1	Climate response under Nature for Nature relative to SSP1 (2036-2050)
NfS-SSP1	Climate response under Nature for Society relative to SSP1 (2036-2050)
NaC-SSP1	Climate response under Nature as Culture relative to SSP1 (2036-2050)
SSP1-Recent	Climate change under the reference (SSP1 storyline, 2036-2050) compared with the recent historical period (2006-2015)
Results are shown as mean ± one standard deviation across years *** (statistic = test-statistic, P = p-value unless p< 0.001, effect size = r)
Statistical significance of the climate response per scenario (i.e., scenario minus SSP1) is based on a two-sided Wilcoxon signed-rank test (n = 15), with p-values adjusted for multiple comparisons across seasons and regions.
Statistical significance of changes in SSP1 compared with recent climate (i.e., SSP1 minus Recent) is based on a two-sided Mann-Whitney U rank test (SSP1 n = 15, Recent n = 10), with p-values adjusted for multiple comparisons across seasons and regions.
Stars indicate the significance level (*P < 0.1, **P < 0.05, ***P < 0.01).
For the Wilcoxon test the test statistic is W and the effect size a Pearson‑r‑like correlation r = Z / sqrt(n).
For the Mann-Whitney U test the test statistic is U and the effect size a rank-biserial correlation r = 1 - 2U/(n1*n2)
Rows
EU+	Land area in COSMO-CLM2 within the extent of the land system maps, corresponding to 65,849 grid cells covering ~4.9 × 106 km2
North	Subregion
West	Subregion
East	Subregion
South	Subregion
Min affected 1%	1% most affected areas per scenario (decrease)
Max affected 1%	1% most affected areas per scenario (increase)
Min SSP1	1% most extreme areas in SSP1 (e.g., coldest)
Max SSP1	1% most extreme areas in SSP1 (e.g., hottest)
Min SSP1−Recent	1% most changing areas in SSP1 compared with recent climate (e.g., most cooling)
Max SSP1−Recent	1% most changing areas in SSP1 compared with recent climate (e.g., most heating)
Variables
Max air temperature at 2m (TXx, °C)
Air temperature at 2m (°C)
Soil temperature 0-10cm (°C)
Wind speed at 10m (m s−¹)
Precipitation (mm day−¹)
Soil moisture 0-10cm (mm)
Gross primary production (GPP, g C m−² day−¹)

## Sheet: Annual
		Recent	SSP1	NfN−SSP1	NfS−SSP1	NaC−SSP1	SSP1−Recent
Max air temperature at 2m (TXx, °C)	EU+	33.23 ± 0.85	33.49 ± 0.76	0.03 ± 0.18 (statistic = 43, P = 0.658, effect size = -0.25)	0.02 ± 0.16 (statistic = 45, P = 0.833, effect size = -0.22)	0.33 ± 0.14 *** (statistic = 0, P < 0.001, effect size = -0.88)	0.27 (statistic = 94, P = 0.479, effect size = -0.25)
	North	26.85 ± 1.03	25.67 ± 1.65	0.02 ± 0.31 (statistic = 52, P = 0.747, effect size = -0.12)	-0.06 ± 0.30 (statistic = 53, P = 0.931, effect size = -0.1)	0.08 ± 0.21 (statistic = 36, P = 0.206, effect size = -0.35)	-1.18 (statistic = 49, P = 0.288, effect size = 0.35)
	West	33.09 ± 1.46	33.41 ± 1.08	0.06 ± 0.33 (statistic = 43, P = 0.658, effect size = -0.25)	0.08 ± 0.23 (statistic = 35, P = 0.619, effect size = -0.37)	0.65 ± 0.28 *** (statistic = 0, P < 0.001, effect size = -0.88)	0.32 (statistic = 85, P = 0.658, effect size = -0.13)
	East	36.05 ± 1.54	36.68 ± 1.29	0.03 ± 0.33 (statistic = 48, P = 0.747, effect size = -0.18)	0.03 ± 0.28 (statistic = 50, P = 0.931, effect size = -0.15)	0.26 ± 0.32 ** (statistic = 16, P = 0.016, effect size = -0.65)	0.63 (statistic = 89, P = 0.624, effect size = -0.19)
	South	37.80 ± 0.75	39.29 ± 0.64	-0.00 ± 0.09 (statistic = 57, P = 0.890, effect size = -0.044)	-0.00 ± 0.11 (statistic = 54, P = 0.931, effect size = -0.088)	0.27 ± 0.13 *** (statistic = 1, P < 0.001, effect size = -0.87)	1.48 *** (statistic = 143, P < 0.001, effect size = -0.91)
	Min affected 1%	19.58 ± 1.01	19.44 ± 1.33	-0.84 ± 0.45 *** (statistic = 0, P < 0.001, effect size = -0.88)	-0.89 ± 0.41 *** (statistic = 0, P < 0.001, effect size = -0.88)	-0.48 ± 0.45 *** (statistic = 7, P = 0.002, effect size = -0.78)	-3.36 (statistic = 70, P = 0.803, effect size = 0.067)
	Max affected 1%	43.34 ± 1.01	44.61 ± 0.66	0.98 ± 0.33 *** (statistic = 0, P < 0.001, effect size = -0.88)	1.06 ± 0.50 *** (statistic = 0, P < 0.001, effect size = -0.88)	1.86 ± 0.29 *** (statistic = 0, P < 0.001, effect size = -0.88)	3.04 ** (statistic = 124, P = 0.016, effect size = -0.65)
	Min SSP1	19.96 ± 1.03	19.44 ± 1.33	0.02 ± 0.17 (statistic = 50, P = 0.747, effect size = -0.15)	-0.02 ± 0.24 (statistic = 58, P = 0.978, effect size = -0.029)	0.02 ± 0.21 (statistic = 58, P = 0.934, effect size = -0.029)	-0.51 (statistic = 64, P = 0.658, effect size = 0.15)
	Max SSP1	43.18 ± 1.02	44.61 ± 0.66	-0.04 ± 0.09 (statistic = 28, P = 0.268, effect size = -0.47)	-0.04 ± 0.11 (statistic = 38, P = 0.631, effect size = -0.32)	0.09 ± 0.18 (statistic = 35, P = 0.206, effect size = -0.37)	1.43 ** (statistic = 124, P = 0.016, effect size = -0.65)
	Min SSP1−Recent	29.45 ± 1.25	26.09 ± 1.23	0.06 ± 0.56 (statistic = 52, P = 0.747, effect size = -0.12)	-0.00 ± 0.46 (statistic = 46, P = 0.833, effect size = -0.21)	0.36 ± 0.32 *** (statistic = 7, P = 0.002, effect size = -0.78)	-3.36 *** (statistic = 3, P < 0.001, effect size = 0.96)
	Max SSP1−Recent	33.94 ± 1.42	36.98 ± 0.88	-0.06 ± 0.22 (statistic = 39, P = 0.658, effect size = -0.31)	-0.03 ± 0.31 (statistic = 59, P = 0.978, effect size = -0.015)	0.16 ± 0.21 ** (statistic = 19, P = 0.025, effect size = -0.6)	3.04 *** (statistic = 149, P < 0.001, effect size = -0.99)
Air temperature at 2m (°C)	EU+	9.58 ± 0.49	9.91 ± 0.49	-0.02 ± 0.02 ** (statistic = 19, P = 0.047, effect size = -0.6)	-0.02 ± 0.02 ** (statistic = 17, P = 0.034, effect size = -0.63)	0.06 ± 0.02 *** (statistic = 0, P < 0.001, effect size = -0.88)	0.33 (statistic = 95, P = 0.405, effect size = -0.27)
	North	3.22 ± 0.79	3.30 ± 0.74	-0.03 ± 0.04 ** (statistic = 20, P = 0.047, effect size = -0.59)	-0.03 ± 0.05 (statistic = 29, P = 0.130, effect size = -0.45)	-0.00 ± 0.06 (statistic = 55, P = 0.884, effect size = -0.073)	0.08 (statistic = 74, P = 0.978, effect size = 0.013)
	West	10.40 ± 0.56	10.68 ± 0.53	-0.00 ± 0.03 (statistic = 44, P = 0.428, effect size = -0.23)	-0.01 ± 0.02 (statistic = 37, P = 0.254, effect size = -0.34)	0.08 ± 0.03 *** (statistic = 0, P < 0.001, effect size = -0.88)	0.28 (statistic = 87, P = 0.576, effect size = -0.16)
	East	10.41 ± 0.50	10.74 ± 0.66	-0.02 ± 0.06 (statistic = 38, P = 0.360, effect size = -0.32)	-0.03 ± 0.06 (statistic = 39, P = 0.278, effect size = -0.31)	0.08 ± 0.06 *** (statistic = 5, P = 0.001, effect size = -0.81)	0.33 (statistic = 99, P = 0.405, effect size = -0.32)
	South	14.43 ± 0.29	15.11 ± 0.33	-0.02 ± 0.02 * (statistic = 23, P = 0.065, effect size = -0.54)	-0.02 ± 0.02 ** (statistic = 15, P = 0.031, effect size = -0.66)	0.07 ± 0.03 *** (statistic = 0, P < 0.001, effect size = -0.88)	0.69 *** (statistic = 145, P < 0.001, effect size = -0.93)
	Min affected 1%	-1.76 ± 0.72	-1.46 ± 0.63	-0.14 ± 0.07 *** (statistic = 1, P < 0.001, effect size = -0.87)	-0.12 ± 0.06 *** (statistic = 0, P < 0.001, effect size = -0.88)	-0.06 ± 0.06 *** (statistic = 8, P = 0.002, effect size = -0.76)	-0.31 (statistic = 93, P = 0.405, effect size = -0.24)
	Max affected 1%	19.37 ± 0.20	19.98 ± 0.24	0.09 ± 0.04 *** (statistic = 0, P < 0.001, effect size = -0.88)	0.10 ± 0.02 *** (statistic = 0, P < 0.001, effect size = -0.88)	0.30 ± 0.04 *** (statistic = 0, P < 0.001, effect size = -0.88)	1.13 *** (statistic = 148, P < 0.001, effect size = -0.97)
	Min SSP1	-1.76 ± 0.73	-1.46 ± 0.63	0.01 ± 0.07 (statistic = 54, P = 0.762, effect size = -0.088)	-0.01 ± 0.09 (statistic = 53, P = 0.720, effect size = -0.1)	-0.01 ± 0.07 (statistic = 52, P = 0.830, effect size = -0.12)	0.30 (statistic = 93, P = 0.405, effect size = -0.24)
	Max SSP1	19.33 ± 0.18	19.98 ± 0.24	0.01 ± 0.02 (statistic = 40, P = 0.370, effect size = -0.29)	-0.01 ± 0.02 (statistic = 29, P = 0.130, effect size = -0.45)	0.12 ± 0.03 *** (statistic = 0, P < 0.001, effect size = -0.88)	0.65 *** (statistic = 149, P < 0.001, effect size = -0.99)
	Min SSP1−Recent	5.27 ± 0.68	4.96 ± 0.93	-0.04 ± 0.05 ** (statistic = 15, P = 0.031, effect size = -0.66)	-0.03 ± 0.05 (statistic = 28, P = 0.130, effect size = -0.47)	0.00 ± 0.07 (statistic = 60, P = 1.000, effect size = 0)	-0.31 (statistic = 53, P = 0.405, effect size = 0.29)
	Max SSP1−Recent	10.30 ± 0.24	11.43 ± 0.32	-0.01 ± 0.03 (statistic = 41, P = 0.370, effect size = -0.28)	-0.02 ± 0.03 (statistic = 30, P = 0.130, effect size = -0.44)	0.03 ± 0.03 *** (statistic = 14, P = 0.009, effect size = -0.67)	1.13 *** (statistic = 150, P < 0.001, effect size = -1)
Soil temperature 0-10cm (°C)	EU+	10.27 ± 0.32	10.59 ± 0.38	-0.00 ± 0.02 (statistic = 46, P = 0.538, effect size = -0.21)	-0.00 ± 0.03 (statistic = 51, P = 0.639, effect size = -0.13)	0.07 ± 0.02 *** (statistic = 0, P < 0.001, effect size = -0.88)	0.32 (statistic = 106, P = 0.166, effect size = -0.41)
	North	4.32 ± 0.39	4.36 ± 0.45	-0.02 ± 0.05 (statistic = 28, P = 0.161, effect size = -0.47)	-0.03 ± 0.04 ** (statistic = 17, P = 0.046, effect size = -0.63)	-0.01 ± 0.04 (statistic = 50, P = 0.659, effect size = -0.15)	0.03 (statistic = 77, P = 0.934, effect size = -0.027)
	West	10.82 ± 0.47	11.13 ± 0.50	0.01 ± 0.03 (statistic = 47, P = 0.538, effect size = -0.19)	0.01 ± 0.03 (statistic = 40, P = 0.508, effect size = -0.29)	0.09 ± 0.03 *** (statistic = 0, P < 0.001, effect size = -0.88)	0.30 (statistic = 95, P = 0.307, effect size = -0.27)
	East	10.97 ± 0.38	11.27 ± 0.54	0.00 ± 0.06 (statistic = 58, P = 0.934, effect size = -0.029)	0.01 ± 0.06 (statistic = 47, P = 0.639, effect size = -0.19)	0.10 ± 0.06 *** (statistic = 1, P < 0.001, effect size = -0.87)	0.30 (statistic = 101, P = 0.216, effect size = -0.35)
	South	15.30 ± 0.25	15.98 ± 0.30	-0.01 ± 0.02 (statistic = 30, P = 0.173, effect size = -0.44)	-0.01 ± 0.02 * (statistic = 20, P = 0.059, effect size = -0.59)	0.09 ± 0.03 *** (statistic = 0, P < 0.001, effect size = -0.88)	0.69 *** (statistic = 145, P < 0.001, effect size = -0.93)
	Min affected 1%	0.82 ± 0.42	1.09 ± 0.37	-0.19 ± 0.05 *** (statistic = 0, P < 0.001, effect size = -0.88)	-0.21 ± 0.06 *** (statistic = 0, P < 0.001, effect size = -0.88)	-0.17 ± 0.06 *** (statistic = 0, P < 0.001, effect size = -0.88)	-0.45 (statistic = 101, P = 0.216, effect size = -0.35)
	Max affected 1%	20.64 ± 0.20	21.19 ± 0.26	0.30 ± 0.04 *** (statistic = 0, P < 0.001, effect size = -0.88)	0.36 ± 0.05 *** (statistic = 0, P < 0.001, effect size = -0.88)	0.59 ± 0.04 *** (statistic = 0, P < 0.001, effect size = -0.88)	1.53 *** (statistic = 142, P < 0.001, effect size = -0.89)
	Min SSP1	0.88 ± 0.41	1.09 ± 0.37	0.03 ± 0.07 (statistic = 38, P = 0.315, effect size = -0.32)	-0.03 ± 0.11 (statistic = 49, P = 0.639, effect size = -0.16)	0.01 ± 0.11 (statistic = 58, P = 0.934, effect size = -0.029)	0.21 (statistic = 97, P = 0.285, effect size = -0.29)
	Max SSP1	20.58 ± 0.18	21.19 ± 0.26	0.01 ± 0.02 (statistic = 24, P = 0.113, effect size = -0.53)	-0.01 ± 0.02 (statistic = 28, P = 0.161, effect size = -0.47)	0.14 ± 0.03 *** (statistic = 0, P < 0.001, effect size = -0.88)	0.61 *** (statistic = 146, P < 0.001, effect size = -0.95)
	Min SSP1−Recent	5.52 ± 0.29	5.07 ± 0.44	0.03 ± 0.07 (statistic = 34, P = 0.238, effect size = -0.38)	-0.01 ± 0.07 (statistic = 50, P = 0.639, effect size = -0.15)	0.08 ± 0.07 *** (statistic = 8, P = 0.002, effect size = -0.76)	-0.45 ** (statistic = 32, P = 0.040, effect size = 0.57)
	Max SSP1−Recent	13.94 ± 0.19	15.47 ± 0.30	-0.02 ± 0.03 ** (statistic = 17, P = 0.046, effect size = -0.63)	-0.01 ± 0.02 (statistic = 44, P = 0.612, effect size = -0.23)	0.03 ± 0.04 ** (statistic = 20, P = 0.026, effect size = -0.59)	1.53 *** (statistic = 150, P < 0.001, effect size = -1)
Wind speed at 10m (m s−¹)	EU+	1.98 ± 0.13	2.26 ± 0.17	0.03 ± 0.01 *** (statistic = 0, P < 0.001, effect size = -0.88)	0.03 ± 0.01 *** (statistic = 0, P < 0.001, effect size = -0.88)	0.02 ± 0.01 *** (statistic = 5, P = 0.001, effect size = -0.81)	0.28 *** (statistic = 138, P = 0.001, effect size = -0.84)
	North	1.92 ± 0.19	2.12 ± 0.24	0.01 ± 0.02 (statistic = 33, P = 0.165, effect size = -0.4)	0.01 ± 0.03 (statistic = 37, P = 0.229, effect size = -0.34)	0.00 ± 0.03 (statistic = 55, P = 0.804, effect size = -0.073)	0.21 * (statistic = 111, P = 0.060, effect size = -0.48)
	West	2.29 ± 0.22	2.63 ± 0.28	0.03 ± 0.02 *** (statistic = 2, P < 0.001, effect size = -0.85)	0.04 ± 0.03 *** (statistic = 3, P < 0.001, effect size = -0.84)	0.01 ± 0.03 (statistic = 30, P = 0.130, effect size = -0.44)	0.33 *** (statistic = 126, P = 0.009, effect size = -0.68)
	East	1.75 ± 0.13	2.08 ± 0.20	0.05 ± 0.03 *** (statistic = 2, P < 0.001, effect size = -0.85)	0.06 ± 0.03 *** (statistic = 1, P < 0.001, effect size = -0.87)	0.05 ± 0.03 *** (statistic = 2, P < 0.001, effect size = -0.85)	0.33 *** (statistic = 137, P = 0.001, effect size = -0.83)
	South	1.84 ± 0.15	2.05 ± 0.18	0.01 ± 0.02 (statistic = 33, P = 0.165, effect size = -0.4)	0.00 ± 0.01 (statistic = 57, P = 0.890, effect size = -0.044)	0.00 ± 0.02 (statistic = 47, P = 0.538, effect size = -0.19)	0.21 ** (statistic = 119, P = 0.022, effect size = -0.59)
	Min affected 1%	0.75 ± 0.04	0.85 ± 0.05	-0.10 ± 0.02 *** (statistic = 0, P < 0.001, effect size = -0.88)	-0.12 ± 0.02 *** (statistic = 0, P < 0.001, effect size = -0.88)	-0.11 ± 0.02 *** (statistic = 0, P < 0.001, effect size = -0.88)	-0.26 *** (statistic = 146, P < 0.001, effect size = -0.95)
	Max affected 1%	3.81 ± 0.34	4.08 ± 0.44	0.28 ± 0.05 *** (statistic = 0, P < 0.001, effect size = -0.88)	0.31 ± 0.03 *** (statistic = 0, P < 0.001, effect size = -0.88)	0.22 ± 0.06 *** (statistic = 0, P < 0.001, effect size = -0.88)	0.87 (statistic = 102, P = 0.142, effect size = -0.36)
	Min SSP1	0.78 ± 0.03	0.85 ± 0.05	0.01 ± 0.01 *** (statistic = 5, P = 0.001, effect size = -0.81)	0.02 ± 0.01 *** (statistic = 5, P = 0.001, effect size = -0.81)	0.02 ± 0.01 *** (statistic = 0, P < 0.001, effect size = -0.88)	0.07 *** (statistic = 138, P = 0.001, effect size = -0.84)
	Max SSP1	3.71 ± 0.46	4.08 ± 0.44	0.04 ± 0.04 *** (statistic = 7, P = 0.002, effect size = -0.78)	0.03 ± 0.04 *** (statistic = 13, P = 0.007, effect size = -0.69)	-0.03 ± 0.02 *** (statistic = 7, P = 0.002, effect size = -0.78)	0.37 * (statistic = 106, P = 0.100, effect size = -0.41)
	Min SSP1−Recent	2.65 ± 0.13	2.39 ± 0.27	0.01 ± 0.04 (statistic = 52, P = 0.679, effect size = -0.12)	0.02 ± 0.04 * (statistic = 25, P = 0.059, effect size = -0.51)	0.02 ± 0.04 (statistic = 41, P = 0.370, effect size = -0.28)	-0.26 ** (statistic = 31, P = 0.022, effect size = 0.59)
	Max SSP1−Recent	2.07 ± 0.15	2.93 ± 0.30	0.01 ± 0.04 (statistic = 35, P = 0.186, effect size = -0.37)	0.02 ± 0.02 *** (statistic = 11, P = 0.005, effect size = -0.72)	0.02 ± 0.03 * (statistic = 23, P = 0.056, effect size = -0.54)	0.87 *** (statistic = 150, P < 0.001, effect size = -1)
Precipitation (mm day−¹)	EU+	2.25 ± 0.13	2.37 ± 0.12	-0.00 ± 0.02 (statistic = 52, P = 0.679, effect size = -0.12)	-0.00 ± 0.01 (statistic = 60, P = 1.000, effect size = 0)	-0.02 ± 0.01 *** (statistic = 3, P = 0.002, effect size = -0.84)	0.12 * (statistic = 112, P = 0.079, effect size = -0.49)
	North	2.41 ± 0.16	2.49 ± 0.15	-0.00 ± 0.03 (statistic = 46, P = 0.679, effect size = -0.21)	0.00 ± 0.03 (statistic = 51, P = 0.878, effect size = -0.13)	0.00 ± 0.04 (statistic = 56, P = 0.934, effect size = -0.059)	0.08 (statistic = 97, P = 0.366, effect size = -0.29)
	West	2.49 ± 0.19	2.76 ± 0.27	-0.01 ± 0.03 (statistic = 44, P = 0.679, effect size = -0.23)	-0.00 ± 0.03 (statistic = 42, P = 0.605, effect size = -0.26)	-0.03 ± 0.02 *** (statistic = 5, P = 0.002, effect size = -0.81)	0.27 * (statistic = 118, P = 0.051, effect size = -0.57)
	East	2.05 ± 0.28	2.07 ± 0.14	-0.01 ± 0.03 (statistic = 43, P = 0.679, effect size = -0.25)	-0.01 ± 0.03 (statistic = 41, P = 0.605, effect size = -0.28)	-0.03 ± 0.03 *** (statistic = 7, P = 0.003, effect size = -0.78)	0.02 (statistic = 93, P = 0.456, effect size = -0.24)
	South	1.95 ± 0.27	2.06 ± 0.33	0.01 ± 0.02 (statistic = 36, P = 0.516, effect size = -0.35)	0.00 ± 0.03 (statistic = 58, P = 1.000, effect size = -0.029)	-0.01 ± 0.02 (statistic = 32, P = 0.189, effect size = -0.41)	0.11 (statistic = 88, P = 0.488, effect size = -0.17)
	Min affected 1%	0.84 ± 0.08	0.74 ± 0.14	-0.11 ± 0.05 *** (statistic = 0, P < 0.001, effect size = -0.88)	-0.13 ± 0.06 *** (statistic = 0, P < 0.001, effect size = -0.88)	-0.14 ± 0.10 *** (statistic = 4, P = 0.002, effect size = -0.82)	-0.42 * (statistic = 34, P = 0.054, effect size = 0.55)
	Max affected 1%	7.30 ± 0.84	7.67 ± 0.76	0.13 ± 0.09 *** (statistic = 0, P < 0.001, effect size = -0.88)	0.12 ± 0.11 *** (statistic = 5, P = 0.003, effect size = -0.81)	0.11 ± 0.06 *** (statistic = 1, P = 0.001, effect size = -0.87)	1.34 (statistic = 90, P = 0.463, effect size = -0.2)
	Min SSP1	0.88 ± 0.12	0.74 ± 0.14	-0.01 ± 0.03 (statistic = 49, P = 0.679, effect size = -0.16)	0.01 ± 0.04 (statistic = 46, P = 0.714, effect size = -0.21)	-0.02 ± 0.03 ** (statistic = 18, P = 0.028, effect size = -0.62)	-0.14 ** (statistic = 30, P = 0.050, effect size = 0.6)
	Max SSP1	7.25 ± 0.69	7.67 ± 0.76	-0.00 ± 0.07 (statistic = 49, P = 0.679, effect size = -0.16)	0.04 ± 0.10 (statistic = 37, P = 0.571, effect size = -0.34)	-0.01 ± 0.08 (statistic = 57, P = 0.934, effect size = -0.044)	0.43 (statistic = 91, P = 0.463, effect size = -0.21)
	Min SSP1−Recent	2.47 ± 0.36	2.05 ± 0.15	0.03 ± 0.05 (statistic = 29, P = 0.305, effect size = -0.45)	0.00 ± 0.07 (statistic = 54, P = 0.931, effect size = -0.088)	0.02 ± 0.07 (statistic = 43, P = 0.494, effect size = -0.25)	-0.42 *** (statistic = 15, P = 0.005, effect size = 0.8)
	Max SSP1−Recent	4.20 ± 0.54	5.54 ± 0.76	-0.01 ± 0.05 (statistic = 51, P = 0.679, effect size = -0.13)	-0.02 ± 0.05 (statistic = 36, P = 0.571, effect size = -0.35)	0.00 ± 0.05 (statistic = 58, P = 0.934, effect size = -0.029)	1.34 *** (statistic = 138, P = 0.005, effect size = -0.84)
Soil moisture 0-10cm (mm)	EU+	34.95 ± 0.75	35.00 ± 0.64	-0.01 ± 0.06 (statistic = 47, P = 0.538, effect size = -0.19)	-0.01 ± 0.08 (statistic = 50, P = 0.659, effect size = -0.15)	0.18 ± 0.09 *** (statistic = 1, P < 0.001, effect size = -0.87)	0.04 (statistic = 84, P = 0.779, effect size = -0.12)
	North	43.67 ± 0.89	44.27 ± 0.94	0.07 ± 0.16 (statistic = 34, P = 0.208, effect size = -0.38)	0.09 ± 0.12 ** (statistic = 14, P = 0.018, effect size = -0.67)	0.09 ± 0.19 (statistic = 34, P = 0.151, effect size = -0.38)	0.60 (statistic = 104, P = 0.251, effect size = -0.39)
	West	34.67 ± 0.90	34.88 ± 1.11	-0.02 ± 0.15 (statistic = 46, P = 0.538, effect size = -0.21)	-0.08 ± 0.15 (statistic = 29, P = 0.147, effect size = -0.45)	0.38 ± 0.15 *** (statistic = 0, P < 0.001, effect size = -0.88)	0.20 (statistic = 86, P = 0.770, effect size = -0.15)
	East	32.15 ± 1.29	31.61 ± 0.86	-0.11 ± 0.21 (statistic = 28, P = 0.161, effect size = -0.47)	-0.05 ± 0.23 (statistic = 33, P = 0.165, effect size = -0.4)	0.22 ± 0.18 *** (statistic = 4, P < 0.001, effect size = -0.82)	-0.54 (statistic = 61, P = 0.713, effect size = 0.19)
	South	29.45 ± 0.82	29.37 ± 0.87	0.03 ± 0.07 (statistic = 31, P = 0.168, effect size = -0.43)	-0.01 ± 0.08 (statistic = 52, P = 0.679, effect size = -0.12)	-0.05 ± 0.09 (statistic = 29, P = 0.102, effect size = -0.45)	-0.08 (statistic = 68, P = 0.790, effect size = 0.093)
	Min affected 1%	18.72 ± 0.73	18.64 ± 0.65	-2.37 ± 0.34 *** (statistic = 0, P < 0.001, effect size = -0.88)	-2.27 ± 0.26 *** (statistic = 0, P < 0.001, effect size = -0.88)	-3.07 ± 0.26 *** (statistic = 0, P < 0.001, effect size = -0.88)	-4.39 (statistic = 73, P = 0.934, effect size = 0.027)
	Max affected 1%	57.31 ± 2.08	58.38 ± 1.41	2.20 ± 0.29 *** (statistic = 0, P < 0.001, effect size = -0.88)	2.14 ± 0.39 *** (statistic = 0, P < 0.001, effect size = -0.88)	3.91 ± 0.57 *** (statistic = 0, P < 0.001, effect size = -0.88)	5.15 (statistic = 98, P = 0.389, effect size = -0.31)
	Min SSP1	19.29 ± 0.69	18.64 ± 0.65	-0.09 ± 0.20 (statistic = 31, P = 0.168, effect size = -0.43)	0.08 ± 0.15 ** (statistic = 19, P = 0.040, effect size = -0.6)	0.35 ± 0.16 *** (statistic = 0, P < 0.001, effect size = -0.88)	-0.65 * (statistic = 33, P = 0.078, effect size = 0.56)
	Max SSP1	56.81 ± 2.20	58.38 ± 1.41	-0.00 ± 0.29 (statistic = 51, P = 0.639, effect size = -0.13)	-0.18 ± 0.35 (statistic = 31, P = 0.147, effect size = -0.43)	-0.14 ± 0.43 (statistic = 34, P = 0.151, effect size = -0.38)	1.57 (statistic = 109, P = 0.174, effect size = -0.45)
	Min SSP1−Recent	36.00 ± 0.96	31.61 ± 0.75	0.27 ± 0.41 ** (statistic = 18, P = 0.041, effect size = -0.62)	0.14 ± 0.27 (statistic = 30, P = 0.147, effect size = -0.44)	1.56 ± 0.30 *** (statistic = 0, P < 0.001, effect size = -0.88)	-4.39 *** (statistic = 0, P < 0.001, effect size = 1)
	Max SSP1−Recent	38.75 ± 1.17	43.90 ± 0.89	-0.42 ± 0.29 *** (statistic = 2, P < 0.001, effect size = -0.85)	-0.33 ± 0.35 *** (statistic = 9, P = 0.007, effect size = -0.75)	-1.07 ± 0.40 *** (statistic = 0, P < 0.001, effect size = -0.88)	5.15 *** (statistic = 150, P < 0.001, effect size = -1)
Gross primary production (GPP, g C m−² day−¹)	EU+	2.35 ± 0.05	2.23 ± 0.05	-0.02 ± 0.01 *** (statistic = 0, P < 0.001, effect size = -0.88)	-0.00 ± 0.01 (statistic = 31, P = 0.118, effect size = -0.43)	-0.25 ± 0.01 *** (statistic = 0, P < 0.001, effect size = -0.88)	-0.12 *** (statistic = 5, P < 0.001, effect size = 0.93)
	North	2.04 ± 0.04	1.63 ± 0.05	-0.03 ± 0.01 *** (statistic = 1, P < 0.001, effect size = -0.87)	-0.02 ± 0.01 *** (statistic = 0, P < 0.001, effect size = -0.88)	-0.07 ± 0.01 *** (statistic = 0, P < 0.001, effect size = -0.88)	-0.41 *** (statistic = 0, P < 0.001, effect size = 1)
	West	2.72 ± 0.06	2.82 ± 0.08	-0.04 ± 0.01 *** (statistic = 0, P < 0.001, effect size = -0.88)	-0.01 ± 0.01 *** (statistic = 6, P = 0.001, effect size = -0.79)	-0.38 ± 0.01 *** (statistic = 0, P < 0.001, effect size = -0.88)	0.10 *** (statistic = 128, P = 0.004, effect size = -0.71)
	East	2.52 ± 0.10	2.43 ± 0.10	-0.00 ± 0.03 (statistic = 48, P = 0.524, effect size = -0.18)	0.01 ± 0.03 (statistic = 41, P = 0.303, effect size = -0.28)	-0.27 ± 0.03 *** (statistic = 0, P < 0.001, effect size = -0.88)	-0.09 * (statistic = 43, P = 0.081, effect size = 0.43)
	South	1.98 ± 0.06	1.92 ± 0.05	-0.01 ± 0.01 *** (statistic = 13, P = 0.006, effect size = -0.69)	0.01 ± 0.01 *** (statistic = 1, P < 0.001, effect size = -0.87)	-0.22 ± 0.01 *** (statistic = 0, P < 0.001, effect size = -0.88)	-0.05 * (statistic = 42, P = 0.079, effect size = 0.44)
	Min affected 1%	0.15 ± 0.01	0.08 ± 0.01	-1.18 ± 0.05 *** (statistic = 0, P < 0.001, effect size = -0.88)	-1.19 ± 0.05 *** (statistic = 0, P < 0.001, effect size = -0.88)	-1.80 ± 0.04 *** (statistic = 0, P < 0.001, effect size = -0.88)	-2.01 *** (statistic = 0, P < 0.001, effect size = 1)
	Max affected 1%	4.32 ± 0.10	4.64 ± 0.14	0.75 ± 0.05 *** (statistic = 0, P < 0.001, effect size = -0.88)	0.72 ± 0.05 *** (statistic = 0, P < 0.001, effect size = -0.88)	0.51 ± 0.03 *** (statistic = 0, P < 0.001, effect size = -0.88)	1.36 *** (statistic = 146, P < 0.001, effect size = -0.95)
	Min SSP1	0.48 ± 0.03	0.08 ± 0.01	0.01 ± 0.00 *** (statistic = 0, P < 0.001, effect size = -0.88)	0.01 ± 0.00 *** (statistic = 0, P < 0.001, effect size = -0.88)	0.02 ± 0.00 *** (statistic = 0, P < 0.001, effect size = -0.88)	-0.40 *** (statistic = 0, P < 0.001, effect size = 1)
	Max SSP1	3.68 ± 0.12	4.64 ± 0.14	-0.47 ± 0.04 *** (statistic = 0, P < 0.001, effect size = -0.88)	-0.47 ± 0.03 *** (statistic = 0, P < 0.001, effect size = -0.88)	-1.23 ± 0.05 *** (statistic = 0, P < 0.001, effect size = -0.88)	0.96 *** (statistic = 150, P < 0.001, effect size = -1)
	Min SSP1−Recent	2.84 ± 0.08	0.83 ± 0.03	0.03 ± 0.01 *** (statistic = 0, P < 0.001, effect size = -0.88)	0.04 ± 0.01 *** (statistic = 0, P < 0.001, effect size = -0.88)	0.03 ± 0.01 *** (statistic = 0, P < 0.001, effect size = -0.88)	-2.01 *** (statistic = 0, P < 0.001, effect size = 1)
	Max SSP1−Recent	2.58 ± 0.06	3.94 ± 0.09	-0.41 ± 0.02 *** (statistic = 0, P < 0.001, effect size = -0.88)	-0.41 ± 0.02 *** (statistic = 0, P < 0.001, effect size = -0.88)	-1.65 ± 0.04 *** (statistic = 0, P < 0.001, effect size = -0.88)	1.36 *** (statistic = 150, P < 0.001, effect size = -1)

## Sheet: DJF
		Recent	SSP1	NfN−SSP1	NfS−SSP1	NaC−SSP1	SSP1−Recent
Air temperature at 2m (°C)	EU+	1.15 ± 1.81	1.68 ± 1.25	-0.03 ± 0.07 (statistic = 27, P = 0.111, effect size = -0.53)	-0.03 ± 0.08 (statistic = 41, P = 0.429, effect size = -0.35)	-0.01 ± 0.07 (statistic = 65, P = 0.921, effect size = -0.039)	0.53 (statistic = 99, P = 0.700, effect size = -0.12)
	North	-5.67 ± 2.42	-6.00 ± 1.96	0.00 ± 0.15 (statistic = 58, P = 0.711, effect size = -0.13)	-0.01 ± 0.16 (statistic = 50, P = 0.685, effect size = -0.23)	0.05 ± 0.14 (statistic = 48, P = 0.430, effect size = -0.26)	-0.33 (statistic = 73, P = 0.614, effect size = 0.17)
	West	3.28 ± 1.93	4.06 ± 1.29	-0.04 ± 0.11 (statistic = 41, P = 0.303, effect size = -0.35)	-0.02 ± 0.08 (statistic = 52, P = 0.727, effect size = -0.21)	-0.05 ± 0.11 (statistic = 45, P = 0.347, effect size = -0.3)	0.78 (statistic = 106, P = 0.520, effect size = -0.2)
	East	0.50 ± 2.05	1.09 ± 1.74	-0.06 ± 0.14 (statistic = 35, P = 0.245, effect size = -0.43)	-0.06 ± 0.20 (statistic = 61, P = 0.932, effect size = -0.09)	-0.04 ± 0.15 (statistic = 61, P = 0.798, effect size = -0.09)	0.59 (statistic = 97, P = 0.710, effect size = -0.1)
	South	6.43 ± 1.22	7.53 ± 0.89	-0.03 ± 0.06 (statistic = 41, P = 0.303, effect size = -0.35)	-0.02 ± 0.06 (statistic = 57, P = 0.820, effect size = -0.14)	-0.01 ± 0.06 (statistic = 59, P = 0.735, effect size = -0.12)	1.10 ** (statistic = 138, P = 0.046, effect size = -0.57)
	Min affected 1%	-10.42 ± 1.92	-10.68 ± 1.98	-0.19 ± 0.26 ** (statistic = 12, P = 0.010, effect size = -0.72)	-0.17 ± 0.25 ** (statistic = 16, P = 0.032, effect size = -0.67)	-0.14 ± 0.18 *** (statistic = 11, P = 0.004, effect size = -0.74)	-0.88 (statistic = 76, P = 0.678, effect size = 0.14)
	Max affected 1%	12.33 ± 0.92	13.22 ± 0.78	0.10 ± 0.21 (statistic = 42, P = 0.303, effect size = -0.34)	0.08 ± 0.28 (statistic = 54, P = 0.727, effect size = -0.18)	0.15 ± 0.23 * (statistic = 27, P = 0.061, effect size = -0.53)	1.94 ** (statistic = 137, P = 0.049, effect size = -0.56)
	Min SSP1	-10.38 ± 1.90	-10.68 ± 1.98	0.06 ± 0.20 (statistic = 51, P = 0.508, effect size = -0.22)	-0.03 ± 0.18 (statistic = 53, P = 0.727, effect size = -0.19)	0.07 ± 0.29 (statistic = 65, P = 0.921, effect size = -0.039)	-0.30 (statistic = 75, P = 0.657, effect size = 0.15)
	Max SSP1	12.27 ± 0.94	13.22 ± 0.78	-0.00 ± 0.03 (statistic = 65, P = 0.921, effect size = -0.039)	-0.01 ± 0.04 (statistic = 42, P = 0.447, effect size = -0.34)	0.02 ± 0.03 (statistic = 33, P = 0.120, effect size = -0.45)	0.95 ** (statistic = 138, P = 0.046, effect size = -0.57)
	Min SSP1−Recent	-6.69 ± 2.86	-7.57 ± 2.33	-0.02 ± 0.19 (statistic = 47, P = 0.416, effect size = -0.27)	-0.03 ± 0.18 (statistic = 53, P = 0.727, effect size = -0.19)	0.04 ± 0.15 (statistic = 51, P = 0.508, effect size = -0.22)	-0.88 (statistic = 65, P = 0.435, effect size = 0.26)
	Max SSP1−Recent	4.89 ± 1.48	6.83 ± 1.07	-0.02 ± 0.09 (statistic = 54, P = 0.606, effect size = -0.18)	-0.02 ± 0.07 (statistic = 62, P = 0.932, effect size = -0.078)	0.00 ± 0.08 (statistic = 66, P = 0.940, effect size = -0.026)	1.94 ** (statistic = 150, P = 0.011, effect size = -0.7)
Soil temperature 0-10cm (°C)	EU+	2.12 ± 1.10	2.46 ± 0.80	-0.03 ± 0.05 (statistic = 32, P = 0.169, effect size = -0.47)	-0.03 ± 0.07 (statistic = 46, P = 0.483, effect size = -0.28)	-0.02 ± 0.05 (statistic = 40, P = 0.212, effect size = -0.36)	0.33 (statistic = 103, P = 0.632, effect size = -0.17)
	North	-1.49 ± 0.99	-1.99 ± 0.78	-0.02 ± 0.15 (statistic = 35, P = 0.208, effect size = -0.43)	-0.04 ± 0.08 (statistic = 39, P = 0.368, effect size = -0.37)	0.00 ± 0.10 (statistic = 59, P = 0.717, effect size = -0.12)	-0.51 (statistic = 52, P = 0.185, effect size = 0.41)
	West	3.22 ± 1.55	3.88 ± 1.13	-0.04 ± 0.08 (statistic = 40, P = 0.304, effect size = -0.36)	-0.01 ± 0.07 (statistic = 58, P = 0.818, effect size = -0.13)	-0.05 ± 0.09 * (statistic = 31, P = 0.091, effect size = -0.48)	0.65 (statistic = 109, P = 0.457, effect size = -0.24)
	East	1.04 ± 1.21	1.27 ± 1.18	-0.04 ± 0.11 (statistic = 32, P = 0.169, effect size = -0.47)	-0.05 ± 0.17 (statistic = 61, P = 0.909, effect size = -0.09)	-0.03 ± 0.11 (statistic = 55, P = 0.596, effect size = -0.17)	0.23 (statistic = 94, P = 0.786, effect size = -0.068)
	South	6.05 ± 0.88	7.10 ± 0.76	-0.02 ± 0.05 (statistic = 47, P = 0.430, effect size = -0.27)	-0.02 ± 0.05 (statistic = 47, P = 0.504, effect size = -0.27)	-0.00 ± 0.05 (statistic = 63, P = 0.860, effect size = -0.065)	1.05 ** (statistic = 143, P = 0.024, effect size = -0.62)
	Min affected 1%	-4.14 ± 1.02	-4.47 ± 1.09	-0.33 ± 0.23 *** (statistic = 0, P < 0.001, effect size = -0.88)	-0.36 ± 0.21 *** (statistic = 0, P < 0.001, effect size = -0.88)	-0.31 ± 0.16 *** (statistic = 0, P < 0.001, effect size = -0.88)	-1.60 (statistic = 76, P = 0.678, effect size = 0.14)
	Max affected 1%	11.56 ± 0.91	12.47 ± 0.93	0.33 ± 0.45 ** (statistic = 14, P = 0.016, effect size = -0.7)	0.26 ± 0.45 *** (statistic = 5, P = 0.002, effect size = -0.81)	0.36 ± 0.33 *** (statistic = 10, P = 0.003, effect size = -0.75)	1.67 (statistic = 123, P = 0.190, effect size = -0.4)
	Min SSP1	-3.74 ± 0.95	-4.47 ± 1.09	0.06 ± 0.22 (statistic = 62, P = 0.800, effect size = -0.078)	-0.03 ± 0.19 (statistic = 61, P = 0.909, effect size = -0.09)	0.12 ± 0.24 (statistic = 36, P = 0.147, effect size = -0.41)	-0.74 (statistic = 56, P = 0.220, effect size = 0.36)
	Max SSP1	11.52 ± 0.96	12.47 ± 0.93	0.01 ± 0.04 (statistic = 44, P = 0.407, effect size = -0.31)	-0.00 ± 0.04 (statistic = 63, P = 0.926, effect size = -0.065)	0.02 ± 0.04 (statistic = 36, P = 0.147, effect size = -0.41)	0.95 (statistic = 122, P = 0.197, effect size = -0.39)
	Min SSP1−Recent	-1.97 ± 0.86	-3.57 ± 1.31	0.11 ± 0.35 (statistic = 48, P = 0.443, effect size = -0.26)	-0.08 ± 0.31 (statistic = 40, P = 0.368, effect size = -0.36)	0.16 ± 0.42 (statistic = 46, P = 0.345, effect size = -0.28)	-1.60 ** (statistic = 27, P = 0.011, effect size = 0.69)
	Max SSP1−Recent	5.84 ± 1.12	7.51 ± 1.16	-0.04 ± 0.11 (statistic = 45, P = 0.411, effect size = -0.3)	-0.02 ± 0.08 (statistic = 55, P = 0.726, effect size = -0.17)	-0.02 ± 0.09 (statistic = 53, P = 0.551, effect size = -0.19)	1.67 ** (statistic = 141, P = 0.030, effect size = -0.6)
Wind speed at 10m (m s−¹)	EU+	2.44 ± 0.67	2.99 ± 0.55	0.01 ± 0.03 (statistic = 41, P = 0.257, effect size = -0.35)	0.01 ± 0.03 (statistic = 50, P = 0.472, effect size = -0.23)	-0.00 ± 0.02 (statistic = 55, P = 0.749, effect size = -0.17)	0.55 (statistic = 122, P = 0.188, effect size = -0.39)
	North	2.47 ± 0.69	2.66 ± 0.49	0.00 ± 0.04 (statistic = 68, P = 1.000, effect size = 0)	-0.03 ± 0.08 (statistic = 48, P = 0.417, effect size = -0.26)	-0.01 ± 0.05 (statistic = 47, P = 0.476, effect size = -0.27)	0.19 (statistic = 108, P = 0.399, effect size = -0.23)
	West	2.87 ± 1.09	3.62 ± 1.05	0.03 ± 0.05 * (statistic = 29, P = 0.093, effect size = -0.5)	0.03 ± 0.04 (statistic = 33, P = 0.125, effect size = -0.45)	0.00 ± 0.04 (statistic = 59, P = 0.830, effect size = -0.12)	0.75 (statistic = 117, P = 0.260, effect size = -0.33)
	East	2.02 ± 0.59	2.73 ± 0.62	0.00 ± 0.06 (statistic = 58, P = 0.752, effect size = -0.13)	0.02 ± 0.05 (statistic = 39, P = 0.218, effect size = -0.37)	0.00 ± 0.04 (statistic = 53, P = 0.680, effect size = -0.19)	0.71 * (statistic = 135, P = 0.068, effect size = -0.53)
	South	2.22 ± 0.41	2.74 ± 0.54	0.01 ± 0.03 (statistic = 33, P = 0.141, effect size = -0.45)	0.01 ± 0.04 (statistic = 58, P = 0.752, effect size = -0.13)	-0.01 ± 0.04 (statistic = 44, P = 0.407, effect size = -0.31)	0.52 * (statistic = 139, P = 0.060, effect size = -0.58)
	Min affected 1%	0.79 ± 0.16	1.00 ± 0.17	-0.15 ± 0.06 *** (statistic = 0, P < 0.001, effect size = -0.88)	-0.17 ± 0.12 *** (statistic = 0, P < 0.001, effect size = -0.88)	-0.15 ± 0.11 *** (statistic = 1, P < 0.001, effect size = -0.87)	-0.63 ** (statistic = 152, P = 0.013, effect size = -0.73)
	Max affected 1%	5.22 ± 0.99	5.53 ± 0.91	0.31 ± 0.09 *** (statistic = 0, P < 0.001, effect size = -0.88)	0.36 ± 0.10 *** (statistic = 0, P < 0.001, effect size = -0.88)	0.19 ± 0.08 *** (statistic = 1, P < 0.001, effect size = -0.87)	1.89 (statistic = 99, P = 0.649, effect size = -0.12)
	Min SSP1	0.94 ± 0.08	1.00 ± 0.17	0.01 ± 0.03 (statistic = 54, P = 0.623, effect size = -0.18)	0.01 ± 0.02 (statistic = 48, P = 0.417, effect size = -0.26)	-0.00 ± 0.02 (statistic = 50, P = 0.570, effect size = -0.23)	0.06 (statistic = 111, P = 0.326, effect size = -0.26)
	Max SSP1	4.78 ± 1.08	5.53 ± 0.91	0.03 ± 0.06 (statistic = 32, P = 0.131, effect size = -0.47)	0.05 ± 0.04 *** (statistic = 10, P = 0.004, effect size = -0.75)	0.01 ± 0.04 (statistic = 63, P = 0.946, effect size = -0.065)	0.75 (statistic = 117, P = 0.260, effect size = -0.33)
	Min SSP1−Recent	3.88 ± 0.57	3.25 ± 0.60	0.03 ± 0.05 (statistic = 37, P = 0.212, effect size = -0.4)	0.03 ± 0.04 ** (statistic = 25, P = 0.050, effect size = -0.56)	0.00 ± 0.07 (statistic = 67, P = 0.980, effect size = -0.013)	-0.63 * (statistic = 39, P = 0.061, effect size = 0.56)
	Max SSP1−Recent	2.73 ± 0.86	4.62 ± 1.00	0.04 ± 0.09 ** (statistic = 23, P = 0.047, effect size = -0.58)	0.03 ± 0.06 (statistic = 31, P = 0.102, effect size = -0.48)	0.00 ± 0.06 (statistic = 64, P = 0.946, effect size = -0.052)	1.89 *** (statistic = 158, P = 0.007, effect size = -0.8)
Precipitation (mm day−¹)	EU+	2.36 ± 0.31	2.71 ± 0.39	-0.01 ± 0.02 (statistic = 36, P = 0.383, effect size = -0.41)	-0.02 ± 0.04 (statistic = 29, P = 0.177, effect size = -0.5)	-0.01 ± 0.03 (statistic = 50, P = 0.685, effect size = -0.23)	0.35 ** (statistic = 143, P = 0.045, effect size = -0.62)
	North	2.36 ± 0.54	2.29 ± 0.40	-0.01 ± 0.06 (statistic = 54, P = 0.872, effect size = -0.18)	-0.01 ± 0.06 (statistic = 46, P = 0.805, effect size = -0.28)	0.01 ± 0.04 (statistic = 54, P = 0.807, effect size = -0.18)	-0.07 (statistic = 68, P = 0.547, effect size = 0.23)
	West	2.66 ± 0.43	3.36 ± 0.68	-0.02 ± 0.06 (statistic = 58, P = 0.905, effect size = -0.13)	-0.02 ± 0.11 (statistic = 41, P = 0.594, effect size = -0.35)	-0.01 ± 0.06 (statistic = 65, P = 0.966, effect size = -0.039)	0.71 ** (statistic = 146, P = 0.040, effect size = -0.66)
	East	2.02 ± 0.54	2.22 ± 0.51	-0.01 ± 0.04 (statistic = 44, P = 0.598, effect size = -0.31)	-0.03 ± 0.08 (statistic = 30, P = 0.186, effect size = -0.49)	-0.01 ± 0.06 (statistic = 52, P = 0.733, effect size = -0.21)	0.19 (statistic = 116, P = 0.350, effect size = -0.32)
	South	2.31 ± 0.97	2.87 ± 1.24	0.00 ± 0.04 (statistic = 67, P = 0.980, effect size = -0.013)	-0.01 ± 0.05 (statistic = 54, P = 0.908, effect size = -0.18)	-0.01 ± 0.04 (statistic = 42, P = 0.443, effect size = -0.34)	0.56 (statistic = 121, P = 0.278, effect size = -0.38)
	Min affected 1%	0.75 ± 0.39	0.83 ± 0.36	-0.23 ± 0.24 *** (statistic = 5, P = 0.002, effect size = -0.81)	-0.28 ± 0.29 *** (statistic = 8, P = 0.004, effect size = -0.78)	-0.20 ± 0.13 *** (statistic = 0, P < 0.001, effect size = -0.88)	-0.98 (statistic = 105, P = 0.653, effect size = -0.19)
	Max affected 1%	9.48 ± 3.37	10.72 ± 1.66	0.21 ± 0.17 *** (statistic = 3, P = 0.001, effect size = -0.84)	0.20 ± 0.17 *** (statistic = 5, P = 0.002, effect size = -0.81)	0.19 ± 0.08 *** (statistic = 0, P < 0.001, effect size = -0.88)	3.66 (statistic = 112, P = 0.451, effect size = -0.27)
	Min SSP1	0.88 ± 0.45	0.83 ± 0.36	0.00 ± 0.05 (statistic = 67, P = 0.980, effect size = -0.013)	0.01 ± 0.06 (statistic = 54, P = 0.908, effect size = -0.18)	-0.01 ± 0.07 (statistic = 46, P = 0.549, effect size = -0.28)	-0.06 (statistic = 90, P = 0.986, effect size = -0.023)
	Max SSP1	8.77 ± 1.55	10.72 ± 1.66	-0.03 ± 0.17 (statistic = 60, P = 0.905, effect size = -0.1)	-0.00 ± 0.18 (statistic = 63, P = 0.976, effect size = -0.065)	0.03 ± 0.16 (statistic = 47, P = 0.570, effect size = -0.27)	1.96 ** (statistic = 143, P = 0.045, effect size = -0.62)
	Min SSP1−Recent	5.69 ± 1.88	4.72 ± 1.44	-0.00 ± 0.16 (statistic = 56, P = 0.905, effect size = -0.16)	0.04 ± 0.12 (statistic = 49, P = 0.878, effect size = -0.25)	0.06 ± 0.17 (statistic = 43, P = 0.443, effect size = -0.32)	-0.98 (statistic = 56, P = 0.278, effect size = 0.36)
	Max SSP1−Recent	5.64 ± 1.94	9.30 ± 2.50	-0.03 ± 0.17 (statistic = 63, P = 0.980, effect size = -0.065)	-0.03 ± 0.14 (statistic = 51, P = 0.883, effect size = -0.22)	0.00 ± 0.16 (statistic = 64, P = 0.966, effect size = -0.052)	3.66 ** (statistic = 155, P = 0.015, effect size = -0.76)
Soil moisture 0-10cm (mm)	EU+	42.05 ± 1.75	42.45 ± 0.99	0.03 ± 0.14 (statistic = 53, P = 0.749, effect size = -0.19)	0.01 ± 0.09 (statistic = 55, P = 0.646, effect size = -0.17)	0.14 ± 0.12 *** (statistic = 11, P = 0.003, effect size = -0.74)	0.41 (statistic = 97, P = 0.828, effect size = -0.1)
	North	54.06 ± 1.62	54.88 ± 1.32	0.04 ± 0.42 (statistic = 59, P = 0.795, effect size = -0.12)	0.10 ± 0.31 (statistic = 44, P = 0.377, effect size = -0.31)	0.04 ± 0.40 (statistic = 66, P = 0.940, effect size = -0.026)	0.82 (statistic = 120, P = 0.311, effect size = -0.36)
	West	40.34 ± 1.82	40.76 ± 1.03	0.02 ± 0.16 (statistic = 43, P = 0.404, effect size = -0.32)	-0.05 ± 0.15 (statistic = 44, P = 0.377, effect size = -0.31)	0.25 ± 0.18 *** (statistic = 0, P < 0.001, effect size = -0.88)	0.41 (statistic = 106, P = 0.592, effect size = -0.2)
	East	39.42 ± 2.86	39.48 ± 1.78	0.04 ± 0.23 (statistic = 54, P = 0.749, effect size = -0.18)	0.01 ± 0.23 (statistic = 57, P = 0.709, effect size = -0.14)	0.21 ± 0.21 *** (statistic = 12, P = 0.004, effect size = -0.72)	0.06 (statistic = 81, P = 0.858, effect size = 0.08)
	South	34.78 ± 1.89	35.15 ± 1.30	0.01 ± 0.13 (statistic = 59, P = 0.795, effect size = -0.12)	-0.00 ± 0.11 (statistic = 61, P = 0.779, effect size = -0.09)	-0.01 ± 0.09 (statistic = 60, P = 0.739, effect size = -0.1)	0.37 (statistic = 95, P = 0.858, effect size = -0.08)
	Min affected 1%	23.82 ± 1.62	23.79 ± 1.29	-2.30 ± 0.87 *** (statistic = 0, P < 0.001, effect size = -0.88)	-2.13 ± 0.68 *** (statistic = 0, P < 0.001, effect size = -0.88)	-2.58 ± 0.90 *** (statistic = 0, P < 0.001, effect size = -0.88)	-7.15 (statistic = 88, P = 1.000, effect size = 0)
	Max affected 1%	71.35 ± 2.95	73.36 ± 1.90	2.21 ± 1.00 *** (statistic = 0, P < 0.001, effect size = -0.88)	2.37 ± 0.92 *** (statistic = 0, P < 0.001, effect size = -0.88)	3.38 ± 0.83 *** (statistic = 0, P < 0.001, effect size = -0.88)	8.06 (statistic = 122, P = 0.311, effect size = -0.39)
	Min SSP1	24.39 ± 1.78	23.79 ± 1.29	-0.14 ± 0.32 (statistic = 41, P = 0.351, effect size = -0.35)	0.09 ± 0.23 (statistic = 41, P = 0.330, effect size = -0.35)	0.03 ± 0.28 (statistic = 60, P = 0.739, effect size = -0.1)	-0.60 (statistic = 72, P = 0.644, effect size = 0.18)
	Max SSP1	69.97 ± 3.22	73.36 ± 1.90	-0.30 ± 0.73 (statistic = 45, P = 0.462, effect size = -0.3)	-0.42 ± 0.74 (statistic = 33, P = 0.181, effect size = -0.45)	-0.58 ± 0.93 * (statistic = 29, P = 0.063, effect size = -0.5)	3.39 ** (statistic = 146, P = 0.020, effect size = -0.66)
	Min SSP1−Recent	57.37 ± 5.05	50.22 ± 4.64	0.16 ± 2.40 (statistic = 67, P = 0.980, effect size = -0.013)	0.33 ± 1.57 (statistic = 59, P = 0.747, effect size = -0.12)	-0.05 ± 1.69 (statistic = 64, P = 0.880, effect size = -0.052)	-7.15 ** (statistic = 28, P = 0.016, effect size = 0.68)
	Max SSP1−Recent	52.98 ± 3.35	61.04 ± 3.33	-0.30 ± 1.16 (statistic = 56, P = 0.749, effect size = -0.16)	-0.09 ± 1.07 (statistic = 60, P = 0.757, effect size = -0.1)	-0.61 ± 0.83 * (statistic = 27, P = 0.053, effect size = -0.53)	8.06 *** (statistic = 167, P < 0.001, effect size = -0.9)
Gross primary production (GPP, g C m−² day−¹)	EU+	0.27 ± 0.03	0.23 ± 0.02	-0.00 ± 0.00 *** (statistic = 0, P < 0.001, effect size = -0.88)	-0.00 ± 0.00 *** (statistic = 0, P < 0.001, effect size = -0.88)	-0.02 ± 0.00 *** (statistic = 0, P < 0.001, effect size = -0.88)	-0.04 *** (statistic = 11, P < 0.001, effect size = 0.88)
	North	0.09 ± 0.02	0.04 ± 0.01	-0.00 ± 0.00 *** (statistic = 1, P < 0.001, effect size = -0.87)	-0.00 ± 0.00 *** (statistic = 1, P < 0.001, effect size = -0.87)	-0.00 ± 0.00 *** (statistic = 3, P < 0.001, effect size = -0.84)	-0.06 *** (statistic = 0, P < 0.001, effect size = 1)
	West	0.33 ± 0.04	0.29 ± 0.03	-0.01 ± 0.00 *** (statistic = 0, P < 0.001, effect size = -0.88)	-0.01 ± 0.00 *** (statistic = 0, P < 0.001, effect size = -0.88)	-0.03 ± 0.00 *** (statistic = 0, P < 0.001, effect size = -0.88)	-0.03 * (statistic = 48, P = 0.061, effect size = 0.45)
	East	0.14 ± 0.03	0.10 ± 0.02	-0.00 ± 0.00 (statistic = 62, P = 0.782, effect size = -0.078)	0.00 ± 0.00 (statistic = 49, P = 0.365, effect size = -0.25)	-0.01 ± 0.00 *** (statistic = 0, P < 0.001, effect size = -0.88)	-0.04 *** (statistic = 16, P < 0.001, effect size = 0.82)
	South	0.59 ± 0.03	0.55 ± 0.05	-0.00 ± 0.00 *** (statistic = 0, P < 0.001, effect size = -0.88)	0.00 ± 0.00 *** (statistic = 7, P < 0.001, effect size = -0.79)	-0.05 ± 0.00 *** (statistic = 0, P < 0.001, effect size = -0.88)	-0.04 ** (statistic = 38, P = 0.018, effect size = 0.57)
	Min affected 1%	0.00 ± 0.00	0.00 ± 0.00	-0.21 ± 0.02 *** (statistic = 0, P < 0.001, effect size = -0.88)	-0.22 ± 0.03 *** (statistic = 0, P < 0.001, effect size = -0.88)	-0.58 ± 0.05 *** (statistic = 0, P < 0.001, effect size = -0.88)	-0.85 *** (statistic = 0, P < 0.001, effect size = 1)
	Max affected 1%	1.75 ± 0.09	1.62 ± 0.14	0.13 ± 0.02 *** (statistic = 0, P < 0.001, effect size = -0.88)	0.17 ± 0.02 *** (statistic = 0, P < 0.001, effect size = -0.88)	0.18 ± 0.02 *** (statistic = 0, P < 0.001, effect size = -0.88)	0.39 *** (statistic = 30, P = 0.006, effect size = 0.66)
	Min SSP1	0.03 ± 0.01	0.00 ± 0.00	0.00 ± 0.00 *** (statistic = 0, P < 0.001, effect size = -0.88)	0.00 ± 0.00 *** (statistic = 0, P < 0.001, effect size = -0.88)	0.00 ± 0.00 *** (statistic = 0, P < 0.001, effect size = -0.88)	-0.03 *** (statistic = 0, P < 0.001, effect size = 1)
	Max SSP1	1.49 ± 0.07	1.62 ± 0.14	-0.03 ± 0.01 *** (statistic = 0, P < 0.001, effect size = -0.88)	-0.02 ± 0.01 *** (statistic = 0, P < 0.001, effect size = -0.88)	-0.32 ± 0.02 *** (statistic = 0, P < 0.001, effect size = -0.88)	0.13 *** (statistic = 150, P = 0.004, effect size = -0.7)
	Min SSP1−Recent	1.37 ± 0.07	0.52 ± 0.05	0.02 ± 0.00 *** (statistic = 0, P < 0.001, effect size = -0.88)	0.03 ± 0.00 *** (statistic = 0, P < 0.001, effect size = -0.88)	-0.01 ± 0.00 *** (statistic = 0, P < 0.001, effect size = -0.88)	-0.85 *** (statistic = 0, P < 0.001, effect size = 1)
	Max SSP1−Recent	0.86 ± 0.05	1.25 ± 0.11	-0.02 ± 0.00 *** (statistic = 0, P < 0.001, effect size = -0.88)	-0.02 ± 0.01 *** (statistic = 0, P < 0.001, effect size = -0.88)	-0.42 ± 0.04 *** (statistic = 0, P < 0.001, effect size = -0.88)	0.39 *** (statistic = 169, P < 0.001, effect size = -0.92)

## Sheet: MAM
		Recent	SSP1	NfN−SSP1	NfS−SSP1	NaC−SSP1	SSP1−Recent
Air temperature at 2m (°C)	EU+	8.36 ± 0.65	8.28 ± 0.68	-0.04 ± 0.05 * (statistic = 18, P = 0.055, effect size = -0.62)	-0.03 ± 0.06 (statistic = 23, P = 0.130, effect size = -0.54)	0.02 ± 0.07 (statistic = 39, P = 0.347, effect size = -0.31)	-0.08 (statistic = 66, P = 0.701, effect size = 0.12)
	North	1.30 ± 0.92	1.39 ± 1.07	-0.10 ± 0.09 *** (statistic = 4, P = 0.003, effect size = -0.82)	-0.08 ± 0.17 (statistic = 27, P = 0.187, effect size = -0.48)	-0.08 ± 0.17 * (statistic = 24, P = 0.073, effect size = -0.53)	0.09 (statistic = 77, P = 0.934, effect size = -0.027)
	West	9.48 ± 0.83	9.27 ± 0.77	0.01 ± 0.08 (statistic = 52, P = 0.711, effect size = -0.12)	-0.01 ± 0.08 (statistic = 49, P = 0.797, effect size = -0.16)	0.05 ± 0.08 (statistic = 28, P = 0.120, effect size = -0.47)	-0.22 (statistic = 59, P = 0.520, effect size = 0.21)
	East	9.71 ± 0.77	9.80 ± 1.00	-0.05 ± 0.12 (statistic = 34, P = 0.303, effect size = -0.38)	-0.04 ± 0.07 (statistic = 26, P = 0.174, effect size = -0.5)	0.04 ± 0.11 (statistic = 37, P = 0.305, effect size = -0.34)	0.09 (statistic = 81, P = 0.778, effect size = -0.08)
	South	13.00 ± 0.47	12.67 ± 0.64	-0.01 ± 0.05 (statistic = 59, P = 0.978, effect size = -0.015)	-0.01 ± 0.02 * (statistic = 16, P = 0.056, effect size = -0.65)	0.05 ± 0.06 ** (statistic = 13, P = 0.011, effect size = -0.69)	-0.33 (statistic = 46, P = 0.264, effect size = 0.39)
	Min affected 1%	-4.41 ± 0.95	-3.98 ± 0.93	-0.29 ± 0.20 *** (statistic = 3, P = 0.003, effect size = -0.84)	-0.23 ± 0.18 *** (statistic = 3, P = 0.003, effect size = -0.84)	-0.24 ± 0.22 *** (statistic = 0, P < 0.001, effect size = -0.88)	-0.82 (statistic = 96, P = 0.432, effect size = -0.28)
	Max affected 1%	17.58 ± 0.43	17.32 ± 0.52	0.12 ± 0.07 *** (statistic = 2, P = 0.002, effect size = -0.85)	0.15 ± 0.14 *** (statistic = 0, P < 0.001, effect size = -0.88)	0.30 ± 0.09 *** (statistic = 0, P < 0.001, effect size = -0.88)	0.82 (statistic = 50, P = 0.365, effect size = 0.33)
	Min SSP1	-4.41 ± 0.95	-3.98 ± 0.93	-0.04 ± 0.13 (statistic = 41, P = 0.416, effect size = -0.28)	-0.03 ± 0.17 (statistic = 42, P = 0.685, effect size = -0.26)	-0.06 ± 0.14 (statistic = 32, P = 0.183, effect size = -0.41)	0.43 (statistic = 96, P = 0.432, effect size = -0.28)
	Max SSP1	17.49 ± 0.29	17.32 ± 0.52	0.00 ± 0.04 (statistic = 52, P = 0.711, effect size = -0.12)	-0.01 ± 0.03 (statistic = 44, P = 0.685, effect size = -0.23)	0.15 ± 0.05 *** (statistic = 0, P < 0.001, effect size = -0.88)	-0.17 (statistic = 57, P = 0.503, effect size = 0.24)
	Min SSP1−Recent	10.89 ± 0.83	10.07 ± 0.60	-0.02 ± 0.05 (statistic = 36, P = 0.303, effect size = -0.35)	-0.01 ± 0.03 (statistic = 31, P = 0.294, effect size = -0.43)	0.04 ± 0.04 ** (statistic = 13, P = 0.011, effect size = -0.69)	-0.82 ** (statistic = 29, P = 0.046, effect size = 0.61)
	Max SSP1−Recent	1.98 ± 0.65	2.80 ± 0.72	-0.04 ± 0.06 (statistic = 23, P = 0.111, effect size = -0.54)	-0.03 ± 0.10 (statistic = 35, P = 0.429, effect size = -0.37)	-0.03 ± 0.09 (statistic = 48, P = 0.641, effect size = -0.18)	0.82 ** (statistic = 120, P = 0.046, effect size = -0.6)
Soil temperature 0-10cm (°C)	EU+	9.04 ± 0.56	8.97 ± 0.65	-0.02 ± 0.05 (statistic = 41, P = 0.430, effect size = -0.28)	-0.01 ± 0.05 (statistic = 48, P = 0.726, effect size = -0.18)	0.04 ± 0.06 * (statistic = 25, P = 0.081, effect size = -0.51)	-0.07 (statistic = 67, P = 0.727, effect size = 0.11)
	North	1.93 ± 0.44	1.87 ± 0.72	-0.06 ± 0.07 ** (statistic = 14, P = 0.030, effect size = -0.67)	-0.05 ± 0.11 (statistic = 33, P = 0.368, effect size = -0.4)	-0.04 ± 0.11 (statistic = 35, P = 0.218, effect size = -0.37)	-0.06 (statistic = 68, P = 0.753, effect size = 0.093)
	West	10.03 ± 0.84	9.90 ± 0.75	0.02 ± 0.09 (statistic = 48, P = 0.607, effect size = -0.18)	0.02 ± 0.07 (statistic = 47, P = 0.717, effect size = -0.19)	0.06 ± 0.08 ** (statistic = 20, P = 0.039, effect size = -0.59)	-0.13 (statistic = 65, P = 0.693, effect size = 0.13)
	East	10.18 ± 0.79	10.28 ± 1.04	-0.03 ± 0.12 (statistic = 49, P = 0.633, effect size = -0.16)	-0.01 ± 0.07 (statistic = 55, P = 0.926, effect size = -0.073)	0.06 ± 0.11 * (statistic = 26, P = 0.090, effect size = -0.5)	0.10 (statistic = 86, P = 0.678, effect size = -0.15)
	South	14.20 ± 0.46	13.92 ± 0.60	-0.01 ± 0.05 (statistic = 58, P = 0.934, effect size = -0.029)	-0.00 ± 0.02 (statistic = 59, P = 1.000, effect size = -0.015)	0.07 ± 0.07 *** (statistic = 9, P = 0.004, effect size = -0.75)	-0.28 (statistic = 48, P = 0.249, effect size = 0.36)
	Min affected 1%	-2.01 ± 0.64	-1.79 ± 0.61	-0.29 ± 0.11 *** (statistic = 0, P < 0.001, effect size = -0.88)	-0.30 ± 0.10 *** (statistic = 0, P < 0.001, effect size = -0.88)	-0.26 ± 0.10 *** (statistic = 0, P < 0.001, effect size = -0.88)	-1.04 (statistic = 88, P = 0.632, effect size = -0.17)
	Max affected 1%	19.36 ± 0.41	19.06 ± 0.50	0.34 ± 0.07 *** (statistic = 0, P < 0.001, effect size = -0.88)	0.39 ± 0.05 *** (statistic = 0, P < 0.001, effect size = -0.88)	0.58 ± 0.08 *** (statistic = 0, P < 0.001, effect size = -0.88)	1.19 (statistic = 49, P = 0.266, effect size = 0.35)
	Min SSP1	-1.96 ± 0.62	-1.79 ± 0.61	0.03 ± 0.16 (statistic = 47, P = 0.607, effect size = -0.19)	-0.04 ± 0.14 (statistic = 39, P = 0.463, effect size = -0.31)	0.03 ± 0.16 (statistic = 48, P = 0.596, effect size = -0.18)	0.17 (statistic = 84, P = 0.719, effect size = -0.12)
	Max SSP1	19.12 ± 0.28	19.06 ± 0.50	0.00 ± 0.05 (statistic = 54, P = 0.798, effect size = -0.088)	-0.03 ± 0.05 (statistic = 31, P = 0.336, effect size = -0.43)	0.19 ± 0.07 *** (statistic = 0, P < 0.001, effect size = -0.88)	-0.06 (statistic = 69, P = 0.778, effect size = 0.08)
	Min SSP1−Recent	13.60 ± 0.72	12.56 ± 0.51	-0.02 ± 0.05 (statistic = 41, P = 0.430, effect size = -0.28)	-0.00 ± 0.04 (statistic = 55, P = 0.926, effect size = -0.073)	0.05 ± 0.06 ** (statistic = 16, P = 0.020, effect size = -0.65)	-1.04 *** (statistic = 19, P = 0.009, effect size = 0.75)
	Max SSP1−Recent	10.67 ± 0.41	11.86 ± 0.54	-0.04 ± 0.06 (statistic = 25, P = 0.151, effect size = -0.51)	-0.03 ± 0.04 * (statistic = 17, P = 0.061, effect size = -0.63)	0.03 ± 0.08 (statistic = 31, P = 0.147, effect size = -0.43)	1.19 *** (statistic = 145, P = 0.001, effect size = -0.93)
Wind speed at 10m (m s−¹)	EU+	1.78 ± 0.16	2.03 ± 0.33	0.03 ± 0.05 * (statistic = 24, P = 0.091, effect size = -0.53)	0.04 ± 0.04 ** (statistic = 13, P = 0.012, effect size = -0.69)	0.02 ± 0.04 (statistic = 29, P = 0.167, effect size = -0.45)	0.25 (statistic = 108, P = 0.157, effect size = -0.44)
	North	1.75 ± 0.31	1.96 ± 0.32	0.02 ± 0.09 (statistic = 44, P = 0.504, effect size = -0.23)	0.03 ± 0.09 (statistic = 35, P = 0.248, effect size = -0.37)	-0.00 ± 0.07 (statistic = 58, P = 0.979, effect size = -0.029)	0.20 (statistic = 99, P = 0.265, effect size = -0.32)
	West	1.92 ± 0.36	2.18 ± 0.47	0.02 ± 0.06 (statistic = 35, P = 0.256, effect size = -0.37)	0.05 ± 0.06 *** (statistic = 10, P = 0.006, effect size = -0.73)	0.01 ± 0.07 (statistic = 56, P = 0.946, effect size = -0.059)	0.26 (statistic = 102, P = 0.260, effect size = -0.36)
	East	1.56 ± 0.25	1.83 ± 0.47	0.06 ± 0.08 * (statistic = 21, P = 0.063, effect size = -0.57)	0.06 ± 0.08 ** (statistic = 17, P = 0.027, effect size = -0.63)	0.06 ± 0.06 ** (statistic = 16, P = 0.024, effect size = -0.65)	0.27 (statistic = 98, P = 0.274, effect size = -0.31)
	South	1.86 ± 0.38	2.10 ± 0.46	0.01 ± 0.05 (statistic = 38, P = 0.325, effect size = -0.32)	-0.00 ± 0.03 (statistic = 54, P = 0.838, effect size = -0.088)	0.00 ± 0.05 (statistic = 58, P = 0.979, effect size = -0.029)	0.24 (statistic = 98, P = 0.274, effect size = -0.31)
	Min affected 1%	0.69 ± 0.07	0.80 ± 0.13	-0.13 ± 0.07 *** (statistic = 0, P < 0.001, effect size = -0.88)	-0.11 ± 0.04 *** (statistic = 0, P < 0.001, effect size = -0.88)	-0.13 ± 0.09 *** (statistic = 5, P = 0.002, effect size = -0.81)	-0.28 * (statistic = 120, P = 0.060, effect size = -0.6)
	Max affected 1%	3.63 ± 0.30	3.71 ± 0.63	0.26 ± 0.08 *** (statistic = 0, P < 0.001, effect size = -0.88)	0.32 ± 0.11 *** (statistic = 0, P < 0.001, effect size = -0.88)	0.24 ± 0.19 *** (statistic = 1, P < 0.001, effect size = -0.87)	0.87 (statistic = 84, P = 0.668, effect size = -0.12)
	Min SSP1	0.72 ± 0.07	0.80 ± 0.13	0.02 ± 0.03 (statistic = 32, P = 0.212, effect size = -0.41)	0.02 ± 0.04 (statistic = 33, P = 0.213, effect size = -0.4)	0.03 ± 0.03 *** (statistic = 10, P = 0.009, effect size = -0.73)	0.09 (statistic = 106, P = 0.181, effect size = -0.41)
	Max SSP1	3.55 ± 0.33	3.71 ± 0.63	0.01 ± 0.08 (statistic = 49, P = 0.686, effect size = -0.16)	0.03 ± 0.09 * (statistic = 23, P = 0.068, effect size = -0.54)	-0.02 ± 0.07 (statistic = 49, P = 0.749, effect size = -0.16)	0.16 (statistic = 89, P = 0.512, effect size = -0.19)
	Min SSP1−Recent	2.44 ± 0.37	2.16 ± 0.43	-0.00 ± 0.12 (statistic = 52, P = 0.786, effect size = -0.12)	0.02 ± 0.12 (statistic = 52, P = 0.786, effect size = -0.12)	0.01 ± 0.13 (statistic = 49, P = 0.749, effect size = -0.16)	-0.28 (statistic = 49, P = 0.260, effect size = 0.35)
	Max SSP1−Recent	1.66 ± 0.25	2.54 ± 0.57	-0.01 ± 0.09 (statistic = 55, P = 0.863, effect size = -0.073)	-0.01 ± 0.07 (statistic = 50, P = 0.733, effect size = -0.15)	-0.01 ± 0.08 (statistic = 52, P = 0.830, effect size = -0.12)	0.87 *** (statistic = 143, P = 0.003, effect size = -0.91)
Precipitation (mm day−¹)	EU+	2.14 ± 0.20	2.21 ± 0.15	-0.01 ± 0.04 (statistic = 53, P = 0.905, effect size = -0.1)	0.01 ± 0.03 (statistic = 47, P = 0.908, effect size = -0.19)	-0.01 ± 0.02 (statistic = 36, P = 0.443, effect size = -0.35)	0.07 (statistic = 87, P = 0.720, effect size = -0.16)
	North	1.96 ± 0.27	1.99 ± 0.16	0.01 ± 0.07 (statistic = 57, P = 0.980, effect size = -0.044)	0.02 ± 0.08 (statistic = 55, P = 0.976, effect size = -0.073)	0.01 ± 0.10 (statistic = 59, P = 0.978, effect size = -0.015)	0.03 (statistic = 81, P = 0.858, effect size = -0.08)
	West	2.38 ± 0.44	2.54 ± 0.36	0.00 ± 0.06 (statistic = 53, P = 0.905, effect size = -0.1)	0.01 ± 0.04 (statistic = 45, P = 0.883, effect size = -0.22)	-0.02 ± 0.04 (statistic = 32, P = 0.312, effect size = -0.41)	0.16 (statistic = 84, P = 0.779, effect size = -0.12)
	East	2.05 ± 0.32	2.01 ± 0.28	-0.03 ± 0.07 (statistic = 35, P = 0.495, effect size = -0.37)	-0.00 ± 0.07 (statistic = 57, P = 0.979, effect size = -0.044)	-0.03 ± 0.07 (statistic = 32, P = 0.312, effect size = -0.41)	-0.04 (statistic = 65, P = 0.779, effect size = 0.13)
	South	2.15 ± 0.41	2.28 ± 0.47	0.00 ± 0.04 (statistic = 59, P = 0.980, effect size = -0.015)	0.00 ± 0.03 (statistic = 53, P = 0.976, effect size = -0.1)	-0.00 ± 0.04 (statistic = 51, P = 0.852, effect size = -0.13)	0.13 (statistic = 88, P = 0.693, effect size = -0.17)
	Min affected 1%	0.89 ± 0.18	0.85 ± 0.21	-0.24 ± 0.15 *** (statistic = 1, P = 0.001, effect size = -0.87)	-0.26 ± 0.18 *** (statistic = 3, P = 0.002, effect size = -0.84)	-0.26 ± 0.13 *** (statistic = 0, P < 0.001, effect size = -0.88)	-0.81 (statistic = 69, P = 0.858, effect size = 0.08)
	Max affected 1%	6.73 ± 0.61	6.61 ± 0.68	0.23 ± 0.10 *** (statistic = 0, P < 0.001, effect size = -0.88)	0.25 ± 0.18 *** (statistic = 3, P = 0.002, effect size = -0.84)	0.26 ± 0.23 *** (statistic = 8, P = 0.007, effect size = -0.76)	1.31 (statistic = 61, P = 0.666, effect size = 0.19)
	Min SSP1	0.93 ± 0.24	0.85 ± 0.21	-0.02 ± 0.07 (statistic = 53, P = 0.905, effect size = -0.1)	0.01 ± 0.06 (statistic = 54, P = 0.976, effect size = -0.088)	-0.01 ± 0.07 (statistic = 56, P = 0.966, effect size = -0.059)	-0.08 (statistic = 66, P = 0.779, effect size = 0.12)
	Max SSP1	6.55 ± 0.55	6.61 ± 0.68	-0.01 ± 0.12 (statistic = 56, P = 0.980, effect size = -0.059)	0.04 ± 0.09 (statistic = 37, P = 0.653, effect size = -0.34)	0.00 ± 0.13 (statistic = 59, P = 0.978, effect size = -0.015)	0.07 (statistic = 75, P = 1.000, effect size = 0)
	Min SSP1−Recent	5.27 ± 1.17	4.46 ± 1.12	0.03 ± 0.12 (statistic = 38, P = 0.598, effect size = -0.32)	0.08 ± 0.11 * (statistic = 19, P = 0.079, effect size = -0.6)	0.05 ± 0.09 (statistic = 32, P = 0.312, effect size = -0.41)	-0.81 (statistic = 50, P = 0.350, effect size = 0.33)
	Max SSP1−Recent	3.39 ± 1.02	4.70 ± 1.12	0.00 ± 0.10 (statistic = 59, P = 0.980, effect size = -0.015)	-0.04 ± 0.13 (statistic = 41, P = 0.833, effect size = -0.28)	-0.01 ± 0.12 (statistic = 49, P = 0.823, effect size = -0.16)	1.31 ** (statistic = 122, P = 0.048, effect size = -0.63)
Soil moisture 0-10cm (mm)	EU+	39.35 ± 0.97	39.79 ± 0.91	0.02 ± 0.09 (statistic = 48, P = 0.749, effect size = -0.18)	-0.01 ± 0.08 (statistic = 59, P = 0.978, effect size = -0.015)	0.12 ± 0.10 *** (statistic = 7, P = 0.002, effect size = -0.78)	0.44 (statistic = 100, P = 0.348, effect size = -0.33)
	North	52.63 ± 1.07	53.58 ± 1.60	0.17 ± 0.24 * (statistic = 21, P = 0.066, effect size = -0.57)	0.09 ± 0.26 (statistic = 36, P = 0.330, effect size = -0.35)	0.11 ± 0.37 (statistic = 41, P = 0.342, effect size = -0.28)	0.95 (statistic = 102, P = 0.311, effect size = -0.36)
	West	36.77 ± 1.12	37.43 ± 0.74	-0.00 ± 0.16 (statistic = 59, P = 0.980, effect size = -0.015)	-0.04 ± 0.10 (statistic = 36, P = 0.330, effect size = -0.35)	0.18 ± 0.11 *** (statistic = 2, P < 0.001, effect size = -0.85)	0.66 (statistic = 102, P = 0.311, effect size = -0.36)
	East	35.82 ± 1.49	35.53 ± 1.61	-0.06 ± 0.25 (statistic = 49, P = 0.749, effect size = -0.16)	-0.04 ± 0.22 (statistic = 47, P = 0.614, effect size = -0.19)	0.11 ± 0.18 * (statistic = 23, P = 0.054, effect size = -0.54)	-0.29 (statistic = 69, P = 0.858, effect size = 0.08)
	South	33.12 ± 1.19	33.68 ± 1.14	0.00 ± 0.11 (statistic = 49, P = 0.749, effect size = -0.16)	-0.02 ± 0.08 (statistic = 39, P = 0.397, effect size = -0.31)	0.04 ± 0.10 (statistic = 30, P = 0.122, effect size = -0.44)	0.56 (statistic = 98, P = 0.406, effect size = -0.31)
	Min affected 1%	20.20 ± 1.19	20.13 ± 1.04	-1.88 ± 0.59 *** (statistic = 0, P < 0.001, effect size = -0.88)	-2.13 ± 0.70 *** (statistic = 0, P < 0.001, effect size = -0.88)	-2.31 ± 0.86 *** (statistic = 0, P < 0.001, effect size = -0.88)	-4.62 (statistic = 74, P = 1.000, effect size = 0.013)
	Max affected 1%	71.99 ± 2.79	73.33 ± 2.44	2.01 ± 1.13 *** (statistic = 0, P < 0.001, effect size = -0.88)	1.93 ± 0.71 *** (statistic = 0, P < 0.001, effect size = -0.88)	3.11 ± 0.35 *** (statistic = 0, P < 0.001, effect size = -0.88)	7.14 (statistic = 93, P = 0.561, effect size = -0.24)
	Min SSP1	20.89 ± 1.00	20.13 ± 1.04	-0.11 ± 0.25 (statistic = 30, P = 0.219, effect size = -0.44)	0.10 ± 0.17 (statistic = 26, P = 0.162, effect size = -0.5)	0.49 ± 0.21 *** (statistic = 0, P < 0.001, effect size = -0.88)	-0.76 (statistic = 47, P = 0.311, effect size = 0.37)
	Max SSP1	70.88 ± 3.10	73.33 ± 2.44	-0.12 ± 0.64 (statistic = 53, P = 0.833, effect size = -0.1)	-0.55 ± 0.78 ** (statistic = 16, P = 0.035, effect size = -0.65)	-0.47 ± 0.84 * (statistic = 24, P = 0.061, effect size = -0.53)	2.44 (statistic = 105, P = 0.311, effect size = -0.4)
	Min SSP1−Recent	54.03 ± 2.60	49.40 ± 1.82	0.35 ± 0.68 (statistic = 34, P = 0.317, effect size = -0.38)	0.13 ± 0.68 (statistic = 47, P = 0.614, effect size = -0.19)	0.43 ± 0.64 ** (statistic = 16, P = 0.017, effect size = -0.65)	-4.62 *** (statistic = 10, P = 0.002, effect size = 0.87)
	Max SSP1−Recent	52.30 ± 1.93	59.44 ± 2.28	-0.14 ± 0.92 (statistic = 57, P = 0.933, effect size = -0.044)	-0.07 ± 0.62 (statistic = 52, P = 0.747, effect size = -0.12)	-0.28 ± 0.59 (statistic = 30, P = 0.122, effect size = -0.44)	7.14 *** (statistic = 148, P < 0.001, effect size = -0.97)
Gross primary production (GPP, g C m−² day−¹)	EU+	2.88 ± 0.08	2.74 ± 0.09	-0.02 ± 0.01 *** (statistic = 0, P < 0.001, effect size = -0.88)	0.01 ± 0.01 *** (statistic = 5, P < 0.001, effect size = -0.81)	-0.29 ± 0.02 *** (statistic = 0, P < 0.001, effect size = -0.88)	-0.14 *** (statistic = 22, P = 0.005, effect size = 0.71)
	North	1.68 ± 0.10	1.16 ± 0.11	-0.03 ± 0.02 *** (statistic = 1, P < 0.001, effect size = -0.87)	-0.03 ± 0.02 *** (statistic = 8, P = 0.002, effect size = -0.76)	-0.06 ± 0.02 *** (statistic = 0, P < 0.001, effect size = -0.88)	-0.53 *** (statistic = 0, P < 0.001, effect size = 1)
	West	3.59 ± 0.14	3.67 ± 0.16	-0.04 ± 0.02 *** (statistic = 0, P < 0.001, effect size = -0.88)	0.00 ± 0.02 (statistic = 59, P = 0.978, effect size = -0.015)	-0.45 ± 0.03 *** (statistic = 0, P < 0.001, effect size = -0.88)	0.08 (statistic = 91, P = 0.429, effect size = -0.21)
	East	3.14 ± 0.08	3.07 ± 0.10	0.02 ± 0.01 *** (statistic = 0, P < 0.001, effect size = -0.88)	0.05 ± 0.02 *** (statistic = 0, P < 0.001, effect size = -0.88)	-0.28 ± 0.02 *** (statistic = 0, P < 0.001, effect size = -0.88)	-0.07 (statistic = 44, P = 0.105, effect size = 0.41)
	South	2.96 ± 0.05	2.98 ± 0.06	-0.01 ± 0.01 *** (statistic = 10, P = 0.003, effect size = -0.73)	0.02 ± 0.01 *** (statistic = 0, P < 0.001, effect size = -0.88)	-0.31 ± 0.01 *** (statistic = 0, P < 0.001, effect size = -0.88)	0.02 (statistic = 85, P = 0.627, effect size = -0.13)
	Min affected 1%	0.01 ± 0.00	0.01 ± 0.00	-1.48 ± 0.08 *** (statistic = 0, P < 0.001, effect size = -0.88)	-1.46 ± 0.09 *** (statistic = 0, P < 0.001, effect size = -0.88)	-2.51 ± 0.07 *** (statistic = 0, P < 0.001, effect size = -0.88)	-2.49 (statistic = 60, P = 0.452, effect size = 0.2)
	Max affected 1%	6.00 ± 0.16	6.68 ± 0.22	1.09 ± 0.05 *** (statistic = 0, P < 0.001, effect size = -0.88)	1.17 ± 0.05 *** (statistic = 0, P < 0.001, effect size = -0.88)	0.80 ± 0.04 *** (statistic = 0, P < 0.001, effect size = -0.88)	1.81 *** (statistic = 149, P < 0.001, effect size = -0.99)
	Min SSP1	0.15 ± 0.00	0.01 ± 0.00	0.01 ± 0.00 *** (statistic = 0, P < 0.001, effect size = -0.88)	0.01 ± 0.00 *** (statistic = 0, P < 0.001, effect size = -0.88)	0.02 ± 0.00 *** (statistic = 0, P < 0.001, effect size = -0.88)	-0.14 *** (statistic = 0, P < 0.001, effect size = 1)
	Max SSP1	5.51 ± 0.16	6.68 ± 0.22	-0.32 ± 0.03 *** (statistic = 0, P < 0.001, effect size = -0.88)	-0.25 ± 0.03 *** (statistic = 0, P < 0.001, effect size = -0.88)	-1.51 ± 0.06 *** (statistic = 0, P < 0.001, effect size = -0.88)	1.17 *** (statistic = 150, P < 0.001, effect size = -1)
	Min SSP1−Recent	3.51 ± 0.14	1.01 ± 0.05	0.06 ± 0.01 *** (statistic = 0, P < 0.001, effect size = -0.88)	0.07 ± 0.01 *** (statistic = 0, P < 0.001, effect size = -0.88)	0.01 ± 0.01 *** (statistic = 14, P = 0.007, effect size = -0.67)	-2.49 *** (statistic = 0, P < 0.001, effect size = 1)
	Max SSP1−Recent	3.66 ± 0.10	5.47 ± 0.14	-0.42 ± 0.03 *** (statistic = 0, P < 0.001, effect size = -0.88)	-0.39 ± 0.02 *** (statistic = 0, P < 0.001, effect size = -0.88)	-2.25 ± 0.07 *** (statistic = 0, P < 0.001, effect size = -0.88)	1.81 *** (statistic = 150, P < 0.001, effect size = -1)

## Sheet: JJA
		Recent	SSP1	NfN−SSP1	NfS−SSP1	NaC−SSP1	SSP1−Recent
Air temperature at 2m (°C)	EU+	18.36 ± 0.27	18.83 ± 0.29	-0.02 ± 0.03 (statistic = 33, P = 0.298, effect size = -0.4)	-0.01 ± 0.04 (statistic = 43, P = 0.685, effect size = -0.25)	0.17 ± 0.04 *** (statistic = 0, P < 0.001, effect size = -0.88)	0.47 *** (statistic = 133, P = 0.008, effect size = -0.77)
	North	13.15 ± 0.63	13.29 ± 0.56	-0.03 ± 0.07 (statistic = 35, P = 0.303, effect size = -0.37)	-0.02 ± 0.07 (statistic = 38, P = 0.504, effect size = -0.32)	0.01 ± 0.06 (statistic = 51, P = 0.721, effect size = -0.13)	0.14 (statistic = 87, P = 0.657, effect size = -0.16)
	West	17.48 ± 0.46	17.90 ± 0.44	-0.00 ± 0.05 (statistic = 52, P = 0.711, effect size = -0.12)	-0.00 ± 0.07 (statistic = 60, P = 1.000, effect size = 0)	0.24 ± 0.06 *** (statistic = 0, P < 0.001, effect size = -0.88)	0.42 (statistic = 108, P = 0.196, effect size = -0.44)
	East	20.40 ± 0.55	20.65 ± 0.74	-0.01 ± 0.09 (statistic = 48, P = 0.624, effect size = -0.18)	-0.00 ± 0.08 (statistic = 58, P = 0.956, effect size = -0.029)	0.25 ± 0.08 *** (statistic = 0, P < 0.001, effect size = -0.88)	0.25 (statistic = 91, P = 0.520, effect size = -0.21)
	South	22.89 ± 0.59	24.18 ± 0.62	-0.03 ± 0.04 * (statistic = 18, P = 0.055, effect size = -0.62)	-0.03 ± 0.05 * (statistic = 20, P = 0.086, effect size = -0.59)	0.18 ± 0.05 *** (statistic = 0, P < 0.001, effect size = -0.88)	1.29 *** (statistic = 139, P = 0.004, effect size = -0.85)
	Min affected 1%	7.52 ± 0.91	8.17 ± 0.77	-0.21 ± 0.10 *** (statistic = 0, P < 0.001, effect size = -0.88)	-0.19 ± 0.06 *** (statistic = 0, P < 0.001, effect size = -0.88)	-0.09 ± 0.07 *** (statistic = 4, P = 0.001, effect size = -0.82)	-1.05 (statistic = 96, P = 0.432, effect size = -0.28)
	Max affected 1%	28.09 ± 0.51	29.36 ± 0.64	0.22 ± 0.14 *** (statistic = 0, P < 0.001, effect size = -0.88)	0.23 ± 0.05 *** (statistic = 0, P < 0.001, effect size = -0.88)	0.68 ± 0.05 *** (statistic = 0, P < 0.001, effect size = -0.88)	2.02 *** (statistic = 138, P = 0.004, effect size = -0.84)
	Min SSP1	7.59 ± 0.90	8.17 ± 0.77	-0.03 ± 0.10 (statistic = 34, P = 0.303, effect size = -0.38)	-0.00 ± 0.10 (statistic = 56, P = 0.932, effect size = -0.059)	-0.04 ± 0.08 (statistic = 29, P = 0.131, effect size = -0.45)	0.58 (statistic = 93, P = 0.503, effect size = -0.24)
	Max SSP1	28.00 ± 0.57	29.36 ± 0.64	0.01 ± 0.06 (statistic = 41, P = 0.416, effect size = -0.28)	-0.02 ± 0.07 (statistic = 47, P = 0.727, effect size = -0.19)	0.23 ± 0.08 *** (statistic = 0, P < 0.001, effect size = -0.88)	1.36 *** (statistic = 140, P = 0.004, effect size = -0.87)
	Min SSP1−Recent	17.12 ± 0.53	16.07 ± 0.62	-0.04 ± 0.07 (statistic = 30, P = 0.245, effect size = -0.44)	-0.01 ± 0.07 (statistic = 51, P = 0.852, effect size = -0.13)	0.14 ± 0.05 *** (statistic = 0, P < 0.001, effect size = -0.88)	-1.05 *** (statistic = 18, P = 0.008, effect size = 0.76)
	Max SSP1−Recent	20.11 ± 0.78	22.13 ± 0.98	-0.05 ± 0.04 *** (statistic = 5, P = 0.004, effect size = -0.81)	-0.03 ± 0.05 * (statistic = 18, P = 0.074, effect size = -0.62)	0.01 ± 0.06 (statistic = 44, P = 0.504, effect size = -0.23)	2.02 *** (statistic = 144, P = 0.003, effect size = -0.92)
Soil temperature 0-10cm (°C)	EU+	19.14 ± 0.23	19.81 ± 0.30	0.01 ± 0.03 (statistic = 46, P = 0.588, effect size = -0.21)	0.02 ± 0.05 (statistic = 38, P = 0.439, effect size = -0.32)	0.21 ± 0.04 *** (statistic = 0, P < 0.001, effect size = -0.88)	0.67 *** (statistic = 145, P = 0.001, effect size = -0.93)
	North	12.29 ± 0.53	12.79 ± 0.56	-0.02 ± 0.06 (statistic = 35, P = 0.310, effect size = -0.37)	-0.02 ± 0.06 (statistic = 42, P = 0.538, effect size = -0.26)	0.01 ± 0.06 (statistic = 44, P = 0.476, effect size = -0.23)	0.50 (statistic = 110, P = 0.153, effect size = -0.47)
	West	18.48 ± 0.45	19.00 ± 0.45	0.03 ± 0.05 (statistic = 22, P = 0.102, effect size = -0.56)	0.03 ± 0.09 (statistic = 34, P = 0.368, effect size = -0.38)	0.28 ± 0.07 *** (statistic = 0, P < 0.001, effect size = -0.88)	0.52 * (statistic = 117, P = 0.063, effect size = -0.56)
	East	21.32 ± 0.53	21.76 ± 0.70	0.05 ± 0.10 (statistic = 33, P = 0.271, effect size = -0.4)	0.07 ± 0.10 * (statistic = 20, P = 0.095, effect size = -0.59)	0.31 ± 0.10 *** (statistic = 0, P < 0.001, effect size = -0.88)	0.44 (statistic = 108, P = 0.175, effect size = -0.44)
	South	24.92 ± 0.54	26.24 ± 0.60	-0.03 ± 0.05 (statistic = 30, P = 0.208, effect size = -0.44)	-0.03 ± 0.05 (statistic = 26, P = 0.221, effect size = -0.5)	0.21 ± 0.05 *** (statistic = 0, P < 0.001, effect size = -0.88)	1.33 *** (statistic = 143, P = 0.002, effect size = -0.91)
	Min affected 1%	6.79 ± 1.03	7.61 ± 1.01	-0.44 ± 0.04 *** (statistic = 0, P < 0.001, effect size = -0.88)	-0.46 ± 0.06 *** (statistic = 0, P < 0.001, effect size = -0.88)	-0.38 ± 0.05 *** (statistic = 0, P < 0.001, effect size = -0.88)	-0.90 (statistic = 106, P = 0.190, effect size = -0.41)
	Max affected 1%	30.83 ± 0.49	31.96 ± 0.56	0.81 ± 0.10 *** (statistic = 0, P < 0.001, effect size = -0.88)	0.98 ± 0.17 *** (statistic = 0, P < 0.001, effect size = -0.88)	1.33 ± 0.09 *** (statistic = 0, P < 0.001, effect size = -0.88)	3.17 *** (statistic = 140, P = 0.002, effect size = -0.87)
	Min SSP1	6.84 ± 1.02	7.61 ± 1.01	-0.02 ± 0.16 (statistic = 50, P = 0.659, effect size = -0.15)	0.01 ± 0.15 (statistic = 58, P = 1.000, effect size = -0.029)	-0.06 ± 0.12 (statistic = 29, P = 0.126, effect size = -0.45)	0.78 (statistic = 104, P = 0.218, effect size = -0.39)
	Max SSP1	30.59 ± 0.49	31.96 ± 0.56	0.01 ± 0.06 (statistic = 44, P = 0.519, effect size = -0.23)	-0.02 ± 0.06 (statistic = 43, P = 0.545, effect size = -0.25)	0.16 ± 0.06 *** (statistic = 0, P < 0.001, effect size = -0.88)	1.37 *** (statistic = 145, P = 0.001, effect size = -0.93)
	Min SSP1−Recent	19.34 ± 0.49	18.44 ± 0.74	0.06 ± 0.14 (statistic = 33, P = 0.271, effect size = -0.4)	0.07 ± 0.17 (statistic = 34, P = 0.368, effect size = -0.38)	0.46 ± 0.12 *** (statistic = 0, P < 0.001, effect size = -0.88)	-0.90 ** (statistic = 21, P = 0.011, effect size = 0.72)
	Max SSP1−Recent	20.49 ± 0.47	23.66 ± 0.55	-0.06 ± 0.05 *** (statistic = 4, P = 0.002, effect size = -0.82)	-0.02 ± 0.05 (statistic = 36, P = 0.413, effect size = -0.35)	0.00 ± 0.05 (statistic = 59, P = 0.978, effect size = -0.015)	3.17 *** (statistic = 150, P = 0.001, effect size = -1)
Wind speed at 10m (m s−¹)	EU+	1.78 ± 0.07	1.81 ± 0.15	0.04 ± 0.03 *** (statistic = 1, P < 0.001, effect size = -0.87)	0.04 ± 0.02 *** (statistic = 1, P < 0.001, effect size = -0.87)	0.04 ± 0.02 *** (statistic = 1, P < 0.001, effect size = -0.87)	0.02 (statistic = 90, P = 0.488, effect size = -0.2)
	North	1.41 ± 0.20	1.53 ± 0.26	0.01 ± 0.06 (statistic = 54, P = 0.838, effect size = -0.088)	0.01 ± 0.04 (statistic = 38, P = 0.315, effect size = -0.32)	0.02 ± 0.05 (statistic = 41, P = 0.476, effect size = -0.28)	0.12 (statistic = 99, P = 0.265, effect size = -0.32)
	West	2.21 ± 0.19	2.18 ± 0.21	0.03 ± 0.04 * (statistic = 23, P = 0.082, effect size = -0.54)	0.04 ± 0.04 *** (statistic = 9, P = 0.005, effect size = -0.75)	0.04 ± 0.04 ** (statistic = 14, P = 0.017, effect size = -0.67)	-0.03 (statistic = 69, P = 0.778, effect size = 0.08)
	East	1.70 ± 0.13	1.81 ± 0.23	0.09 ± 0.06 *** (statistic = 0, P < 0.001, effect size = -0.88)	0.10 ± 0.05 *** (statistic = 1, P < 0.001, effect size = -0.87)	0.09 ± 0.05 *** (statistic = 1, P < 0.001, effect size = -0.87)	0.11 (statistic = 99, P = 0.265, effect size = -0.32)
	South	1.68 ± 0.16	1.51 ± 0.12	0.00 ± 0.02 (statistic = 41, P = 0.416, effect size = -0.28)	0.00 ± 0.01 (statistic = 38, P = 0.315, effect size = -0.32)	0.02 ± 0.02 *** (statistic = 11, P = 0.010, effect size = -0.72)	-0.16 * (statistic = 32, P = 0.062, effect size = 0.57)
	Min affected 1%	0.51 ± 0.04	0.50 ± 0.06	-0.11 ± 0.05 *** (statistic = 0, P < 0.001, effect size = -0.88)	-0.14 ± 0.05 *** (statistic = 0, P < 0.001, effect size = -0.88)	-0.12 ± 0.04 *** (statistic = 0, P < 0.001, effect size = -0.88)	-0.73 (statistic = 63, P = 0.576, effect size = 0.16)
	Max affected 1%	3.84 ± 0.17	4.00 ± 0.33	0.36 ± 0.11 *** (statistic = 0, P < 0.001, effect size = -0.88)	0.36 ± 0.10 *** (statistic = 0, P < 0.001, effect size = -0.88)	0.32 ± 0.10 *** (statistic = 0, P < 0.001, effect size = -0.88)	0.75 (statistic = 96, P = 0.321, effect size = -0.28)
	Min SSP1	0.55 ± 0.06	0.50 ± 0.06	0.01 ± 0.02 (statistic = 34, P = 0.238, effect size = -0.38)	0.01 ± 0.02 ** (statistic = 19, P = 0.038, effect size = -0.6)	0.02 ± 0.02 *** (statistic = 4, P = 0.002, effect size = -0.82)	-0.05 (statistic = 41, P = 0.154, effect size = 0.45)
	Max SSP1	3.68 ± 0.19	4.00 ± 0.33	0.02 ± 0.05 (statistic = 43, P = 0.479, effect size = -0.25)	-0.00 ± 0.05 (statistic = 57, P = 0.956, effect size = -0.044)	0.00 ± 0.07 (statistic = 59, P = 0.980, effect size = -0.015)	0.33 * (statistic = 119, P = 0.061, effect size = -0.59)
	Min SSP1−Recent	2.51 ± 0.21	1.79 ± 0.24	0.02 ± 0.05 (statistic = 34, P = 0.238, effect size = -0.38)	0.02 ± 0.05 (statistic = 31, P = 0.174, effect size = -0.43)	0.03 ± 0.06 (statistic = 30, P = 0.173, effect size = -0.44)	-0.73 *** (statistic = 3, P = 0.002, effect size = 0.96)
	Max SSP1−Recent	1.97 ± 0.17	2.72 ± 0.35	0.03 ± 0.08 (statistic = 34, P = 0.238, effect size = -0.38)	0.01 ± 0.08 (statistic = 59, P = 0.978, effect size = -0.015)	0.04 ± 0.07 (statistic = 30, P = 0.173, effect size = -0.44)	0.75 *** (statistic = 150, P = 0.002, effect size = -1)
Precipitation (mm day−¹)	EU+	2.13 ± 0.20	2.00 ± 0.19	-0.01 ± 0.03 (statistic = 32, P = 0.408, effect size = -0.41)	0.00 ± 0.04 (statistic = 57, P = 0.979, effect size = -0.044)	-0.05 ± 0.03 *** (statistic = 3, P = 0.002, effect size = -0.84)	-0.13 (statistic = 46, P = 0.278, effect size = 0.39)
	North	2.68 ± 0.36	2.68 ± 0.25	-0.02 ± 0.08 (statistic = 44, P = 0.779, effect size = -0.23)	0.00 ± 0.05 (statistic = 58, P = 0.979, effect size = -0.029)	-0.01 ± 0.10 (statistic = 58, P = 0.978, effect size = -0.029)	-0.01 (statistic = 66, P = 0.779, effect size = 0.12)
	West	2.46 ± 0.31	2.31 ± 0.46	-0.01 ± 0.04 (statistic = 39, P = 0.617, effect size = -0.31)	-0.00 ± 0.05 (statistic = 55, P = 0.976, effect size = -0.073)	-0.07 ± 0.04 *** (statistic = 0, P < 0.001, effect size = -0.88)	-0.14 (statistic = 70, P = 0.883, effect size = 0.067)
	East	2.14 ± 0.38	2.00 ± 0.29	-0.03 ± 0.08 (statistic = 35, P = 0.495, effect size = -0.37)	0.00 ± 0.10 (statistic = 55, P = 0.976, effect size = -0.073)	-0.07 ± 0.06 *** (statistic = 6, P = 0.004, effect size = -0.79)	-0.14 (statistic = 57, P = 0.547, effect size = 0.24)
	South	1.03 ± 0.17	0.78 ± 0.15	0.01 ± 0.04 (statistic = 42, P = 0.727, effect size = -0.26)	0.00 ± 0.04 (statistic = 58, P = 0.979, effect size = -0.029)	-0.02 ± 0.04 (statistic = 27, P = 0.216, effect size = -0.48)	-0.25 ** (statistic = 21, P = 0.033, effect size = 0.72)
	Min affected 1%	0.15 ± 0.08	0.09 ± 0.05	-0.28 ± 0.11 *** (statistic = 0, P < 0.001, effect size = -0.88)	-0.23 ± 0.15 *** (statistic = 0, P < 0.001, effect size = -0.88)	-0.35 ± 0.10 *** (statistic = 0, P < 0.001, effect size = -0.88)	-0.85 (statistic = 46, P = 0.278, effect size = 0.39)
	Max affected 1%	6.07 ± 0.55	6.06 ± 0.49	0.24 ± 0.12 *** (statistic = 0, P < 0.001, effect size = -0.88)	0.28 ± 0.16 *** (statistic = 0, P < 0.001, effect size = -0.88)	0.25 ± 0.14 *** (statistic = 0, P < 0.001, effect size = -0.88)	0.69 (statistic = 78, P = 0.955, effect size = -0.04)
	Min SSP1	0.20 ± 0.11	0.09 ± 0.05	-0.00 ± 0.03 (statistic = 48, P = 0.888, effect size = -0.18)	0.00 ± 0.01 (statistic = 52, P = 0.963, effect size = -0.12)	-0.01 ± 0.02 (statistic = 27, P = 0.216, effect size = -0.48)	-0.11 ** (statistic = 28, P = 0.048, effect size = 0.63)
	Max SSP1	5.91 ± 0.51	6.06 ± 0.49	-0.00 ± 0.22 (statistic = 58, P = 0.980, effect size = -0.029)	0.07 ± 0.29 (statistic = 45, P = 0.883, effect size = -0.22)	-0.04 ± 0.20 (statistic = 51, P = 0.852, effect size = -0.13)	0.15 (statistic = 97, P = 0.446, effect size = -0.29)
	Min SSP1−Recent	2.71 ± 0.51	1.86 ± 0.25	0.03 ± 0.11 (statistic = 42, P = 0.727, effect size = -0.26)	0.03 ± 0.13 (statistic = 49, P = 0.915, effect size = -0.16)	-0.02 ± 0.15 (statistic = 49, P = 0.823, effect size = -0.16)	-0.85 *** (statistic = 8, P = 0.006, effect size = 0.89)
	Max SSP1−Recent	3.43 ± 0.49	4.12 ± 0.88	-0.06 ± 0.18 (statistic = 47, P = 0.872, effect size = -0.19)	-0.01 ± 0.11 (statistic = 49, P = 0.915, effect size = -0.16)	-0.05 ± 0.19 (statistic = 54, P = 0.931, effect size = -0.088)	0.69 (statistic = 111, P = 0.166, effect size = -0.48)
Soil moisture 0-10cm (mm)	EU+	27.46 ± 0.83	26.96 ± 0.87	-0.10 ± 0.14 * (statistic = 20, P = 0.059, effect size = -0.59)	-0.07 ± 0.17 (statistic = 31, P = 0.224, effect size = -0.43)	0.21 ± 0.17 *** (statistic = 1, P < 0.001, effect size = -0.87)	-0.50 (statistic = 49, P = 0.329, effect size = 0.35)
	North	31.01 ± 1.38	31.05 ± 1.20	0.06 ± 0.23 (statistic = 43, P = 0.632, effect size = -0.25)	0.09 ± 0.20 (statistic = 31, P = 0.224, effect size = -0.43)	0.16 ± 0.38 (statistic = 35, P = 0.201, effect size = -0.37)	0.03 (statistic = 76, P = 1.000, effect size = -0.013)
	West	29.76 ± 1.55	29.43 ± 1.85	-0.08 ± 0.24 (statistic = 32, P = 0.265, effect size = -0.41)	-0.17 ± 0.31 (statistic = 27, P = 0.175, effect size = -0.48)	0.50 ± 0.28 *** (statistic = 1, P < 0.001, effect size = -0.87)	-0.33 (statistic = 67, P = 0.828, effect size = 0.11)
	East	25.14 ± 1.96	24.05 ± 1.16	-0.38 ± 0.41 ** (statistic = 11, P = 0.011, effect size = -0.72)	-0.19 ± 0.47 (statistic = 28, P = 0.181, effect size = -0.47)	0.17 ± 0.38 (statistic = 33, P = 0.165, effect size = -0.4)	-1.09 (statistic = 57, P = 0.561, effect size = 0.24)
	South	23.39 ± 0.94	22.76 ± 0.68	0.03 ± 0.12 (statistic = 49, P = 0.749, effect size = -0.16)	-0.02 ± 0.12 (statistic = 45, P = 0.579, effect size = -0.22)	-0.11 ± 0.21 (statistic = 28, P = 0.100, effect size = -0.47)	-0.64 (statistic = 46, P = 0.311, effect size = 0.39)
	Min affected 1%	12.54 ± 0.67	12.12 ± 0.52	-4.05 ± 0.59 *** (statistic = 0, P < 0.001, effect size = -0.88)	-3.93 ± 0.39 *** (statistic = 0, P < 0.001, effect size = -0.88)	-5.29 ± 0.39 *** (statistic = 0, P < 0.001, effect size = -0.88)	-6.46 (statistic = 46, P = 0.311, effect size = 0.39)
	Max affected 1%	46.15 ± 1.80	45.44 ± 1.65	3.35 ± 0.39 *** (statistic = 0, P < 0.001, effect size = -0.88)	3.29 ± 0.47 *** (statistic = 0, P < 0.001, effect size = -0.88)	5.70 ± 0.57 *** (statistic = 0, P < 0.001, effect size = -0.88)	6.25 (statistic = 61, P = 0.644, effect size = 0.19)
	Min SSP1	13.35 ± 0.57	12.12 ± 0.52	0.23 ± 0.23 *** (statistic = 9, P = 0.007, effect size = -0.75)	0.32 ± 0.26 *** (statistic = 7, P = 0.004, effect size = -0.78)	0.71 ± 0.24 *** (statistic = 0, P < 0.001, effect size = -0.88)	-1.23 *** (statistic = 8, P = 0.001, effect size = 0.89)
	Max SSP1	45.95 ± 1.57	45.44 ± 1.65	-0.13 ± 0.18 ** (statistic = 17, P = 0.037, effect size = -0.63)	-0.16 ± 0.26 (statistic = 24, P = 0.130, effect size = -0.53)	-0.07 ± 0.28 (statistic = 41, P = 0.342, effect size = -0.28)	-0.50 (statistic = 64, P = 0.725, effect size = 0.15)
	Min SSP1−Recent	29.10 ± 1.78	22.64 ± 1.24	0.41 ± 0.30 *** (statistic = 4, P = 0.002, effect size = -0.82)	0.44 ± 0.21 *** (statistic = 0, P < 0.001, effect size = -0.88)	2.88 ± 0.34 *** (statistic = 0, P < 0.001, effect size = -0.88)	-6.46 *** (statistic = 0, P < 0.001, effect size = 1)
	Max SSP1−Recent	23.62 ± 1.06	29.87 ± 1.08	-1.11 ± 0.53 *** (statistic = 0, P < 0.001, effect size = -0.88)	-1.01 ± 0.29 *** (statistic = 0, P < 0.001, effect size = -0.88)	-3.82 ± 0.44 *** (statistic = 0, P < 0.001, effect size = -0.88)	6.25 *** (statistic = 150, P < 0.001, effect size = -1)
Gross primary production (GPP, g C m−² day−¹)	EU+	5.08 ± 0.15	4.92 ± 0.17	-0.05 ± 0.04 *** (statistic = 4, P < 0.001, effect size = -0.82)	-0.02 ± 0.04 * (statistic = 25, P = 0.055, effect size = -0.51)	-0.57 ± 0.04 *** (statistic = 0, P < 0.001, effect size = -0.88)	-0.16 ** (statistic = 37, P = 0.046, effect size = 0.51)
	North	5.59 ± 0.10	4.80 ± 0.13	-0.06 ± 0.05 *** (statistic = 8, P = 0.002, effect size = -0.76)	-0.05 ± 0.03 *** (statistic = 1, P < 0.001, effect size = -0.87)	-0.19 ± 0.04 *** (statistic = 0, P < 0.001, effect size = -0.88)	-0.79 *** (statistic = 0, P < 0.001, effect size = 1)
	West	5.47 ± 0.17	5.85 ± 0.23	-0.07 ± 0.04 *** (statistic = 0, P < 0.001, effect size = -0.88)	-0.03 ± 0.04 ** (statistic = 24, P = 0.049, effect size = -0.53)	-0.87 ± 0.05 *** (statistic = 0, P < 0.001, effect size = -0.88)	0.39 *** (statistic = 135, P = 0.001, effect size = -0.8)
	East	5.66 ± 0.35	5.54 ± 0.38	-0.04 ± 0.12 (statistic = 35, P = 0.190, effect size = -0.37)	-0.01 ± 0.12 (statistic = 52, P = 0.695, effect size = -0.12)	-0.67 ± 0.10 *** (statistic = 0, P < 0.001, effect size = -0.88)	-0.12 (statistic = 68, P = 0.718, effect size = 0.093)
	South	3.21 ± 0.18	3.12 ± 0.17	-0.01 ± 0.02 (statistic = 46, P = 0.488, effect size = -0.21)	0.02 ± 0.03 ** (statistic = 15, P = 0.011, effect size = -0.66)	-0.40 ± 0.03 *** (statistic = 0, P < 0.001, effect size = -0.88)	-0.09 (statistic = 54, P = 0.288, effect size = 0.28)
	Min affected 1%	0.29 ± 0.03	0.20 ± 0.02	-2.62 ± 0.11 *** (statistic = 0, P < 0.001, effect size = -0.88)	-2.68 ± 0.12 *** (statistic = 0, P < 0.001, effect size = -0.88)	-3.84 ± 0.11 *** (statistic = 0, P < 0.001, effect size = -0.88)	-4.73 *** (statistic = 1, P < 0.001, effect size = 0.99)
	Max affected 1%	8.88 ± 0.07	9.69 ± 0.16	1.78 ± 0.14 *** (statistic = 0, P < 0.001, effect size = -0.88)	1.66 ± 0.15 *** (statistic = 0, P < 0.001, effect size = -0.88)	1.14 ± 0.09 *** (statistic = 0, P < 0.001, effect size = -0.88)	3.13 *** (statistic = 150, P < 0.001, effect size = -1)
	Min SSP1	1.07 ± 0.06	0.20 ± 0.02	0.02 ± 0.01 *** (statistic = 0, P < 0.001, effect size = -0.88)	0.04 ± 0.01 *** (statistic = 0, P < 0.001, effect size = -0.88)	0.05 ± 0.01 *** (statistic = 0, P < 0.001, effect size = -0.88)	-0.88 *** (statistic = 0, P < 0.001, effect size = 1)
	Max SSP1	7.61 ± 0.16	9.69 ± 0.16	-0.59 ± 0.05 *** (statistic = 0, P < 0.001, effect size = -0.88)	-0.66 ± 0.06 *** (statistic = 0, P < 0.001, effect size = -0.88)	-2.64 ± 0.07 *** (statistic = 0, P < 0.001, effect size = -0.88)	2.08 *** (statistic = 150, P < 0.001, effect size = -1)
	Min SSP1−Recent	6.42 ± 0.26	1.69 ± 0.10	0.00 ± 0.02 (statistic = 49, P = 0.588, effect size = -0.16)	0.08 ± 0.03 *** (statistic = 0, P < 0.001, effect size = -0.88)	0.09 ± 0.02 *** (statistic = 0, P < 0.001, effect size = -0.88)	-4.73 *** (statistic = 0, P < 0.001, effect size = 1)
	Max SSP1−Recent	5.01 ± 0.13	8.14 ± 0.21	-0.78 ± 0.06 *** (statistic = 0, P < 0.001, effect size = -0.88)	-0.83 ± 0.05 *** (statistic = 0, P < 0.001, effect size = -0.88)	-3.52 ± 0.12 *** (statistic = 0, P < 0.001, effect size = -0.88)	3.13 *** (statistic = 150, P < 0.001, effect size = -1)

## Sheet: SON
		Recent	SSP1	NfN−SSP1	NfS−SSP1	NaC−SSP1	SSP1−Recent
Air temperature at 2m (°C)	EU+	10.29 ± 0.80	10.69 ± 0.55	0.02 ± 0.04 (statistic = 33, P = 0.298, effect size = -0.4)	-0.00 ± 0.02 (statistic = 58, P = 0.956, effect size = -0.029)	0.04 ± 0.03 *** (statistic = 2, P < 0.001, effect size = -0.85)	0.40 (statistic = 98, P = 0.424, effect size = -0.31)
	North	3.95 ± 1.03	4.37 ± 0.61	0.02 ± 0.05 (statistic = 31, P = 0.262, effect size = -0.43)	0.00 ± 0.08 (statistic = 55, P = 0.932, effect size = -0.073)	0.01 ± 0.06 (statistic = 50, P = 0.694, effect size = -0.15)	0.42 (statistic = 97, P = 0.432, effect size = -0.29)
	West	11.22 ± 1.10	11.39 ± 0.77	0.02 ± 0.06 (statistic = 44, P = 0.504, effect size = -0.23)	0.01 ± 0.03 (statistic = 44, P = 0.685, effect size = -0.23)	0.05 ± 0.04 *** (statistic = 3, P < 0.001, effect size = -0.84)	0.17 (statistic = 84, P = 0.701, effect size = -0.12)
	East	10.83 ± 0.80	11.23 ± 0.88	0.03 ± 0.08 (statistic = 41, P = 0.416, effect size = -0.28)	-0.00 ± 0.05 (statistic = 56, P = 0.932, effect size = -0.059)	0.06 ± 0.07 *** (statistic = 10, P = 0.006, effect size = -0.73)	0.40 (statistic = 92, P = 0.520, effect size = -0.23)
	South	15.23 ± 0.82	15.92 ± 0.67	-0.00 ± 0.03 (statistic = 50, P = 0.694, effect size = -0.15)	-0.01 ± 0.02 (statistic = 24, P = 0.140, effect size = -0.53)	0.06 ± 0.02 *** (statistic = 0, P < 0.001, effect size = -0.88)	0.69 (statistic = 106, P = 0.222, effect size = -0.41)
	Min affected 1%	-0.82 ± 1.05	-0.47 ± 0.72	-0.06 ± 0.06 ** (statistic = 9, P = 0.010, effect size = -0.75)	-0.08 ± 0.06 *** (statistic = 6, P = 0.006, effect size = -0.79)	-0.04 ± 0.05 ** (statistic = 17, P = 0.024, effect size = -0.63)	-0.23 (statistic = 106, P = 0.222, effect size = -0.41)
	Max affected 1%	20.48 ± 0.41	21.32 ± 0.43	0.13 ± 0.08 *** (statistic = 0, P < 0.001, effect size = -0.88)	0.09 ± 0.04 *** (statistic = 0, P < 0.001, effect size = -0.88)	0.26 ± 0.03 *** (statistic = 0, P < 0.001, effect size = -0.88)	1.31 *** (statistic = 137, P = 0.004, effect size = -0.83)
	Min SSP1	-0.81 ± 1.07	-0.47 ± 0.72	0.04 ± 0.05 ** (statistic = 13, P = 0.024, effect size = -0.69)	-0.01 ± 0.11 (statistic = 55, P = 0.932, effect size = -0.073)	0.00 ± 0.05 (statistic = 50, P = 0.694, effect size = -0.15)	0.34 (statistic = 103, P = 0.280, effect size = -0.37)
	Max SSP1	20.44 ± 0.39	21.32 ± 0.43	0.01 ± 0.03 (statistic = 43, P = 0.479, effect size = -0.25)	0.00 ± 0.03 (statistic = 56, P = 0.932, effect size = -0.059)	0.08 ± 0.02 *** (statistic = 0, P < 0.001, effect size = -0.88)	0.88 *** (statistic = 138, P = 0.004, effect size = -0.84)
	Min SSP1−Recent	11.94 ± 0.81	11.71 ± 0.56	0.04 ± 0.07 (statistic = 25, P = 0.141, effect size = -0.51)	0.04 ± 0.06 * (statistic = 20, P = 0.086, effect size = -0.59)	0.08 ± 0.06 *** (statistic = 0, P < 0.001, effect size = -0.88)	-0.23 (statistic = 67, P = 0.710, effect size = 0.11)
	Max SSP1−Recent	12.65 ± 0.46	13.96 ± 0.46	0.01 ± 0.03 (statistic = 36, P = 0.303, effect size = -0.35)	-0.00 ± 0.02 (statistic = 57, P = 0.956, effect size = -0.044)	0.02 ± 0.02 *** (statistic = 4, P = 0.001, effect size = -0.82)	1.31 *** (statistic = 146, P = 0.003, effect size = -0.95)
Soil temperature 0-10cm (°C)	EU+	10.63 ± 0.65	10.99 ± 0.50	0.02 ± 0.03 (statistic = 26, P = 0.162, effect size = -0.5)	0.01 ± 0.02 (statistic = 49, P = 0.749, effect size = -0.16)	0.05 ± 0.03 *** (statistic = 0, P < 0.001, effect size = -0.88)	0.36 (statistic = 100, P = 0.284, effect size = -0.33)
	North	4.44 ± 0.68	4.65 ± 0.55	0.01 ± 0.04 (statistic = 48, P = 0.607, effect size = -0.18)	-0.01 ± 0.06 (statistic = 60, P = 1.000, effect size = 0)	-0.00 ± 0.05 (statistic = 59, P = 0.978, effect size = -0.015)	0.21 (statistic = 89, P = 0.632, effect size = -0.19)
	West	11.42 ± 0.94	11.60 ± 0.72	0.02 ± 0.05 (statistic = 40, P = 0.430, effect size = -0.29)	0.01 ± 0.03 (statistic = 30, P = 0.336, effect size = -0.44)	0.05 ± 0.03 *** (statistic = 3, P < 0.001, effect size = -0.84)	0.18 (statistic = 86, P = 0.678, effect size = -0.15)
	East	11.12 ± 0.70	11.56 ± 0.82	0.04 ± 0.08 (statistic = 28, P = 0.178, effect size = -0.47)	0.02 ± 0.05 (statistic = 37, P = 0.435, effect size = -0.34)	0.07 ± 0.07 *** (statistic = 9, P = 0.004, effect size = -0.75)	0.44 (statistic = 97, P = 0.366, effect size = -0.29)
	South	15.84 ± 0.74	16.51 ± 0.59	0.00 ± 0.02 (statistic = 54, P = 0.798, effect size = -0.088)	-0.01 ± 0.02 (statistic = 43, P = 0.545, effect size = -0.25)	0.08 ± 0.02 *** (statistic = 0, P < 0.001, effect size = -0.88)	0.67 (statistic = 108, P = 0.175, effect size = -0.44)
	Min affected 1%	0.76 ± 0.52	0.94 ± 0.63	-0.12 ± 0.08 *** (statistic = 0, P < 0.001, effect size = -0.88)	-0.14 ± 0.09 *** (statistic = 0, P < 0.001, effect size = -0.88)	-0.13 ± 0.04 *** (statistic = 0, P < 0.001, effect size = -0.88)	-0.25 (statistic = 88, P = 0.632, effect size = -0.17)
	Max affected 1%	21.23 ± 0.44	21.97 ± 0.42	0.19 ± 0.09 *** (statistic = 0, P < 0.001, effect size = -0.88)	0.21 ± 0.09 *** (statistic = 0, P < 0.001, effect size = -0.88)	0.53 ± 0.04 *** (statistic = 0, P < 0.001, effect size = -0.88)	1.33 *** (statistic = 135, P = 0.005, effect size = -0.8)
	Min SSP1	0.78 ± 0.55	0.94 ± 0.63	0.01 ± 0.07 (statistic = 48, P = 0.607, effect size = -0.18)	-0.04 ± 0.12 (statistic = 38, P = 0.439, effect size = -0.32)	-0.01 ± 0.10 (statistic = 49, P = 0.618, effect size = -0.16)	0.17 (statistic = 83, P = 0.727, effect size = -0.11)
	Max SSP1	21.18 ± 0.43	21.97 ± 0.42	0.02 ± 0.03 * (statistic = 20, P = 0.086, effect size = -0.59)	0.00 ± 0.03 (statistic = 57, P = 0.979, effect size = -0.044)	0.14 ± 0.03 *** (statistic = 0, P < 0.001, effect size = -0.88)	0.80 *** (statistic = 135, P = 0.005, effect size = -0.8)
	Min SSP1−Recent	10.79 ± 0.66	10.53 ± 0.50	0.05 ± 0.08 (statistic = 22, P = 0.102, effect size = -0.56)	0.03 ± 0.06 (statistic = 31, P = 0.336, effect size = -0.43)	0.10 ± 0.05 *** (statistic = 0, P < 0.001, effect size = -0.88)	-0.25 (statistic = 56, P = 0.457, effect size = 0.25)
	Max SSP1−Recent	16.96 ± 0.51	18.28 ± 0.60	-0.02 ± 0.06 (statistic = 39, P = 0.411, effect size = -0.31)	-0.00 ± 0.06 (statistic = 59, P = 1.000, effect size = -0.015)	0.02 ± 0.04 ** (statistic = 21, P = 0.045, effect size = -0.57)	1.33 *** (statistic = 142, P = 0.002, effect size = -0.89)
Wind speed at 10m (m s−¹)	EU+	1.93 ± 0.20	2.23 ± 0.26	0.03 ± 0.02 *** (statistic = 4, P = 0.001, effect size = -0.82)	0.03 ± 0.02 *** (statistic = 1, P < 0.001, effect size = -0.87)	0.02 ± 0.03 * (statistic = 23, P = 0.074, effect size = -0.54)	0.30 * (statistic = 120, P = 0.060, effect size = -0.6)
	North	2.05 ± 0.29	2.36 ± 0.40	0.00 ± 0.03 (statistic = 53, P = 0.812, effect size = -0.1)	0.02 ± 0.04 * (statistic = 25, P = 0.088, effect size = -0.51)	0.01 ± 0.04 (statistic = 40, P = 0.469, effect size = -0.29)	0.32 (statistic = 107, P = 0.169, effect size = -0.43)
	West	2.19 ± 0.37	2.55 ± 0.54	0.04 ± 0.03 *** (statistic = 2, P < 0.001, effect size = -0.85)	0.03 ± 0.03 *** (statistic = 7, P = 0.003, effect size = -0.78)	0.01 ± 0.03 (statistic = 51, P = 0.827, effect size = -0.13)	0.36 (statistic = 100, P = 0.264, effect size = -0.33)
	East	1.71 ± 0.18	1.94 ± 0.31	0.05 ± 0.05 *** (statistic = 9, P = 0.006, effect size = -0.75)	0.06 ± 0.04 *** (statistic = 1, P < 0.001, effect size = -0.87)	0.05 ± 0.06 ** (statistic = 16, P = 0.024, effect size = -0.65)	0.23 (statistic = 109, P = 0.154, effect size = -0.45)
	South	1.62 ± 0.26	1.85 ± 0.32	-0.00 ± 0.02 (statistic = 57, P = 0.933, effect size = -0.044)	0.00 ± 0.02 (statistic = 54, P = 0.838, effect size = -0.088)	0.00 ± 0.02 (statistic = 54, P = 0.906, effect size = -0.088)	0.23 (statistic = 100, P = 0.264, effect size = -0.33)
	Min affected 1%	0.66 ± 0.08	0.72 ± 0.08	-0.12 ± 0.04 *** (statistic = 0, P < 0.001, effect size = -0.88)	-0.15 ± 0.03 *** (statistic = 0, P < 0.001, effect size = -0.88)	-0.14 ± 0.08 *** (statistic = 1, P < 0.001, effect size = -0.87)	-0.30 (statistic = 108, P = 0.157, effect size = -0.44)
	Max affected 1%	3.94 ± 0.75	4.61 ± 0.94	0.30 ± 0.06 *** (statistic = 0, P < 0.001, effect size = -0.88)	0.30 ± 0.06 *** (statistic = 0, P < 0.001, effect size = -0.88)	0.24 ± 0.07 *** (statistic = 0, P < 0.001, effect size = -0.88)	0.97 (statistic = 113, P = 0.110, effect size = -0.51)
	Min SSP1	0.72 ± 0.10	0.72 ± 0.08	0.02 ± 0.03 *** (statistic = 6, P = 0.003, effect size = -0.79)	0.03 ± 0.02 *** (statistic = 0, P < 0.001, effect size = -0.88)	0.02 ± 0.03 *** (statistic = 11, P = 0.010, effect size = -0.72)	0.01 (statistic = 77, P = 0.934, effect size = -0.027)
	Max SSP1	3.88 ± 0.87	4.61 ± 0.94	0.04 ± 0.06 ** (statistic = 13, P = 0.015, effect size = -0.69)	0.01 ± 0.06 (statistic = 58, P = 0.978, effect size = -0.029)	-0.06 ± 0.07 ** (statistic = 13, P = 0.015, effect size = -0.69)	0.73 (statistic = 112, P = 0.118, effect size = -0.49)
	Min SSP1−Recent	1.81 ± 0.26	1.51 ± 0.21	0.05 ± 0.04 *** (statistic = 1, P < 0.001, effect size = -0.87)	0.07 ± 0.04 *** (statistic = 0, P < 0.001, effect size = -0.88)	0.05 ± 0.04 *** (statistic = 0, P < 0.001, effect size = -0.88)	-0.30 * (statistic = 28, P = 0.060, effect size = 0.63)
	Max SSP1−Recent	2.65 ± 0.51	3.61 ± 0.61	0.00 ± 0.04 (statistic = 59, P = 1.000, effect size = -0.015)	-0.00 ± 0.04 (statistic = 59, P = 0.978, effect size = -0.015)	-0.03 ± 0.06 * (statistic = 22, P = 0.066, effect size = -0.56)	0.97 ** (statistic = 133, P = 0.013, effect size = -0.77)
Precipitation (mm day−¹)	EU+	2.36 ± 0.23	2.59 ± 0.22	0.02 ± 0.03 * (statistic = 19, P = 0.079, effect size = -0.6)	0.01 ± 0.02 (statistic = 48, P = 0.915, effect size = -0.18)	0.00 ± 0.01 (statistic = 55, P = 0.956, effect size = -0.073)	0.22 (statistic = 115, P = 0.104, effect size = -0.53)
	North	2.62 ± 0.27	2.99 ± 0.42	0.01 ± 0.04 (statistic = 51, P = 0.905, effect size = -0.13)	0.00 ± 0.05 (statistic = 52, P = 0.963, effect size = -0.12)	0.01 ± 0.06 (statistic = 52, P = 0.878, effect size = -0.12)	0.36 (statistic = 115, P = 0.104, effect size = -0.53)
	West	2.45 ± 0.40	2.82 ± 0.42	0.00 ± 0.04 (statistic = 58, P = 0.980, effect size = -0.029)	0.00 ± 0.04 (statistic = 59, P = 1.000, effect size = -0.015)	-0.00 ± 0.04 (statistic = 53, P = 0.905, effect size = -0.1)	0.36 (statistic = 108, P = 0.210, effect size = -0.44)
	East	1.99 ± 0.47	2.08 ± 0.41	0.05 ± 0.06 * (statistic = 16, P = 0.050, effect size = -0.65)	0.01 ± 0.05 (statistic = 43, P = 0.878, effect size = -0.25)	0.01 ± 0.05 (statistic = 51, P = 0.852, effect size = -0.13)	0.08 (statistic = 76, P = 1.000, effect size = -0.013)
	South	2.30 ± 0.38	2.32 ± 0.59	0.02 ± 0.05 (statistic = 45, P = 0.806, effect size = -0.22)	0.02 ± 0.07 (statistic = 52, P = 0.963, effect size = -0.12)	-0.01 ± 0.05 (statistic = 44, P = 0.685, effect size = -0.23)	0.02 (statistic = 81, P = 0.858, effect size = -0.08)
	Min affected 1%	0.98 ± 0.18	0.83 ± 0.39	-0.26 ± 0.18 *** (statistic = 0, P < 0.001, effect size = -0.88)	-0.20 ± 0.14 *** (statistic = 0, P < 0.001, effect size = -0.88)	-0.24 ± 0.22 *** (statistic = 9, P = 0.008, effect size = -0.75)	-0.77 (statistic = 49, P = 0.346, effect size = 0.35)
	Max affected 1%	8.90 ± 1.06	9.74 ± 2.11	0.32 ± 0.31 *** (statistic = 7, P = 0.006, effect size = -0.78)	0.28 ± 0.23 *** (statistic = 0, P < 0.001, effect size = -0.88)	0.23 ± 0.15 *** (statistic = 0, P < 0.001, effect size = -0.88)	1.76 (statistic = 89, P = 0.666, effect size = -0.19)
	Min SSP1	1.07 ± 0.24	0.83 ± 0.39	-0.02 ± 0.11 (statistic = 43, P = 0.752, effect size = -0.25)	-0.00 ± 0.09 (statistic = 51, P = 0.963, effect size = -0.13)	-0.03 ± 0.09 (statistic = 37, P = 0.443, effect size = -0.34)	-0.25 (statistic = 40, P = 0.175, effect size = 0.47)
	Max SSP1	8.80 ± 1.15	9.74 ± 2.11	0.02 ± 0.09 (statistic = 50, P = 0.905, effect size = -0.15)	0.00 ± 0.18 (statistic = 60, P = 1.000, effect size = 0)	-0.07 ± 0.13 (statistic = 28, P = 0.229, effect size = -0.47)	0.94 (statistic = 93, P = 0.547, effect size = -0.24)
	Min SSP1−Recent	3.09 ± 0.55	2.32 ± 0.68	0.07 ± 0.09 * (statistic = 20, P = 0.086, effect size = -0.59)	0.04 ± 0.06 ** (statistic = 14, P = 0.033, effect size = -0.67)	0.01 ± 0.08 (statistic = 49, P = 0.823, effect size = -0.16)	-0.77 * (statistic = 30, P = 0.060, effect size = 0.6)
	Max SSP1−Recent	5.18 ± 0.65	6.94 ± 0.88	0.00 ± 0.08 (statistic = 52, P = 0.905, effect size = -0.12)	-0.00 ± 0.11 (statistic = 57, P = 0.979, effect size = -0.044)	-0.01 ± 0.09 (statistic = 57, P = 0.966, effect size = -0.044)	1.76 *** (statistic = 141, P = 0.006, effect size = -0.88)
Soil moisture 0-10cm (mm)	EU+	31.05 ± 1.13	30.88 ± 1.00	0.02 ± 0.11 (statistic = 56, P = 0.909, effect size = -0.059)	0.01 ± 0.13 (statistic = 57, P = 0.911, effect size = -0.044)	0.26 ± 0.15 *** (statistic = 0, P < 0.001, effect size = -0.88)	-0.17 (statistic = 71, P = 0.931, effect size = 0.053)
	North	37.09 ± 1.31	37.70 ± 1.37	0.03 ± 0.16 (statistic = 54, P = 0.859, effect size = -0.088)	0.07 ± 0.14 (statistic = 29, P = 0.193, effect size = -0.45)	0.04 ± 0.11 (statistic = 32, P = 0.152, effect size = -0.41)	0.61 (statistic = 91, P = 0.592, effect size = -0.21)
	West	31.91 ± 1.27	31.97 ± 2.31	-0.02 ± 0.26 (statistic = 51, P = 0.795, effect size = -0.13)	-0.06 ± 0.24 (statistic = 43, P = 0.527, effect size = -0.25)	0.59 ± 0.28 *** (statistic = 0, P < 0.001, effect size = -0.88)	0.06 (statistic = 78, P = 0.955, effect size = -0.04)
	East	28.32 ± 2.23	27.50 ± 1.66	-0.02 ± 0.28 (statistic = 56, P = 0.909, effect size = -0.059)	0.00 ± 0.38 (statistic = 47, P = 0.614, effect size = -0.19)	0.38 ± 0.31 *** (statistic = 1, P < 0.001, effect size = -0.87)	-0.82 (statistic = 59, P = 0.592, effect size = 0.21)
	South	26.58 ± 1.07	25.95 ± 1.61	0.08 ± 0.14 (statistic = 25, P = 0.117, effect size = -0.51)	0.02 ± 0.15 (statistic = 52, P = 0.747, effect size = -0.12)	-0.10 ± 0.13 ** (statistic = 14, P = 0.011, effect size = -0.67)	-0.63 (statistic = 62, P = 0.671, effect size = 0.17)
	Min affected 1%	16.79 ± 0.94	16.60 ± 1.08	-3.09 ± 0.65 *** (statistic = 0, P < 0.001, effect size = -0.88)	-2.91 ± 0.49 *** (statistic = 0, P < 0.001, effect size = -0.88)	-4.12 ± 0.47 *** (statistic = 0, P < 0.001, effect size = -0.88)	-6.08 (statistic = 64, P = 0.725, effect size = 0.15)
	Max affected 1%	49.81 ± 1.62	50.77 ± 2.24	3.01 ± 0.41 *** (statistic = 0, P < 0.001, effect size = -0.88)	2.93 ± 0.49 *** (statistic = 0, P < 0.001, effect size = -0.88)	4.98 ± 0.73 *** (statistic = 0, P < 0.001, effect size = -0.88)	5.56 (statistic = 93, P = 0.561, effect size = -0.24)
	Min SSP1	17.82 ± 1.38	16.60 ± 1.08	0.07 ± 0.36 (statistic = 50, P = 0.776, effect size = -0.15)	0.10 ± 0.40 (statistic = 45, P = 0.579, effect size = -0.22)	0.34 ± 0.20 *** (statistic = 0, P < 0.001, effect size = -0.88)	-1.21 (statistic = 38, P = 0.172, effect size = 0.49)
	Max SSP1	49.36 ± 1.58	50.77 ± 2.24	-0.03 ± 0.32 (statistic = 46, P = 0.749, effect size = -0.21)	-0.09 ± 0.23 (statistic = 42, P = 0.501, effect size = -0.26)	-0.04 ± 0.32 (statistic = 51, P = 0.703, effect size = -0.13)	1.41 (statistic = 104, P = 0.311, effect size = -0.39)
	Min SSP1−Recent	30.87 ± 3.70	24.79 ± 2.08	0.60 ± 0.63 *** (statistic = 9, P = 0.007, effect size = -0.75)	0.38 ± 0.96 (statistic = 35, P = 0.330, effect size = -0.37)	1.68 ± 0.91 *** (statistic = 0, P < 0.001, effect size = -0.88)	-6.08 *** (statistic = 8, P = 0.001, effect size = 0.89)
	Max SSP1−Recent	29.17 ± 1.39	34.74 ± 1.55	-0.86 ± 0.47 *** (statistic = 0, P < 0.001, effect size = -0.88)	-0.68 ± 0.40 *** (statistic = 1, P < 0.001, effect size = -0.87)	-1.98 ± 0.46 *** (statistic = 0, P < 0.001, effect size = -0.88)	5.56 *** (statistic = 150, P < 0.001, effect size = -1)
Gross primary production (GPP, g C m−² day−¹)	EU+	1.11 ± 0.05	0.98 ± 0.04	-0.01 ± 0.01 *** (statistic = 13, P = 0.006, effect size = -0.69)	-0.00 ± 0.01 (statistic = 42, P = 0.354, effect size = -0.26)	-0.11 ± 0.01 *** (statistic = 0, P < 0.001, effect size = -0.88)	-0.13 *** (statistic = 2, P < 0.001, effect size = 0.97)
	North	0.74 ± 0.03	0.48 ± 0.02	-0.01 ± 0.00 *** (statistic = 0, P < 0.001, effect size = -0.88)	-0.01 ± 0.00 *** (statistic = 0, P < 0.001, effect size = -0.88)	-0.02 ± 0.00 *** (statistic = 0, P < 0.001, effect size = -0.88)	-0.26 *** (statistic = 0, P < 0.001, effect size = 1)
	West	1.43 ± 0.07	1.41 ± 0.07	-0.02 ± 0.01 *** (statistic = 0, P < 0.001, effect size = -0.88)	-0.01 ± 0.01 *** (statistic = 2, P < 0.001, effect size = -0.85)	-0.18 ± 0.02 *** (statistic = 0, P < 0.001, effect size = -0.88)	-0.02 (statistic = 66, P = 0.652, effect size = 0.12)
	East	1.10 ± 0.08	0.97 ± 0.05	0.00 ± 0.03 (statistic = 53, P = 0.736, effect size = -0.1)	0.01 ± 0.02 (statistic = 32, P = 0.133, effect size = -0.41)	-0.10 ± 0.02 *** (statistic = 0, P < 0.001, effect size = -0.88)	-0.13 *** (statistic = 8, P < 0.001, effect size = 0.89)
	South	1.11 ± 0.07	1.02 ± 0.08	-0.00 ± 0.01 (statistic = 39, P = 0.278, effect size = -0.31)	0.01 ± 0.01 * (statistic = 26, P = 0.062, effect size = -0.5)	-0.11 ± 0.01 *** (statistic = 0, P < 0.001, effect size = -0.88)	-0.10 ** (statistic = 29, P = 0.015, effect size = 0.61)
	Min affected 1%	0.06 ± 0.01	0.02 ± 0.00	-0.59 ± 0.03 *** (statistic = 0, P < 0.001, effect size = -0.88)	-0.59 ± 0.02 *** (statistic = 0, P < 0.001, effect size = -0.88)	-1.02 ± 0.03 *** (statistic = 0, P < 0.001, effect size = -0.88)	-1.33 *** (statistic = 0, P < 0.001, effect size = 1)
	Max affected 1%	2.92 ± 0.16	2.70 ± 0.17	0.32 ± 0.03 *** (statistic = 0, P < 0.001, effect size = -0.88)	0.34 ± 0.04 *** (statistic = 0, P < 0.001, effect size = -0.88)	0.27 ± 0.01 *** (statistic = 0, P < 0.001, effect size = -0.88)	0.73 ** (statistic = 27, P = 0.011, effect size = 0.64)
	Min SSP1	0.24 ± 0.01	0.02 ± 0.00	0.00 ± 0.00 *** (statistic = 0, P < 0.001, effect size = -0.88)	0.01 ± 0.00 *** (statistic = 0, P < 0.001, effect size = -0.88)	0.01 ± 0.00 *** (statistic = 0, P < 0.001, effect size = -0.88)	-0.22 *** (statistic = 0, P < 0.001, effect size = 1)
	Max SSP1	2.34 ± 0.13	2.70 ± 0.17	-0.24 ± 0.03 *** (statistic = 0, P < 0.001, effect size = -0.88)	-0.24 ± 0.03 *** (statistic = 0, P < 0.001, effect size = -0.88)	-0.65 ± 0.05 *** (statistic = 0, P < 0.001, effect size = -0.88)	0.36 *** (statistic = 143, P < 0.001, effect size = -0.91)
	Min SSP1−Recent	2.25 ± 0.12	0.92 ± 0.10	0.03 ± 0.02 *** (statistic = 5, P < 0.001, effect size = -0.81)	0.01 ± 0.02 ** (statistic = 21, P = 0.031, effect size = -0.57)	0.00 ± 0.02 (statistic = 47, P = 0.489, effect size = -0.19)	-1.33 *** (statistic = 0, P < 0.001, effect size = 1)
	Max SSP1−Recent	1.55 ± 0.07	2.28 ± 0.07	-0.21 ± 0.02 *** (statistic = 0, P < 0.001, effect size = -0.88)	-0.21 ± 0.01 *** (statistic = 0, P < 0.001, effect size = -0.88)	-0.92 ± 0.03 *** (statistic = 0, P < 0.001, effect size = -0.88)	0.73 *** (statistic = 150, P < 0.001, effect size = -1)
